# Supplementary material for: 2-{4-[Bis(4-bromo­phen­yl)amino]­benzyl­idene}malono­nitrile
Source: Acta Crystallogr Sect E Struct Rep Online. 2014 Jun 21;70(Pt 7):o798. doi: 10.1107/S1600536814013816 (PMC4120592; doi:10.1107/S1600536814013816)
Supplement: Supplementary file 1 [file e-70-0o798-sup1.cif]

##############################################################################
#                                                                            #
# This CIF contains the data in a paper accepted for publication in          #
# Acta Crystallographica Section E. It conforms to the requirements of       #
# Notes for Authors for Acta Crystallographica Section E, and has been       #
# peer reviewed under the auspices of the IUCr Commission on Journals.       #
#                                                                            #
# Full details of the Crystallographic Information File format               #
# are given in the paper "The Crystallographic Information File (CIF):       #
# a New Standard Archive File for Crystallography" by S. R. Hall, F. H.      #
# Allen and I. D. Brown [Acta Cryst. (1991), A47, 655-685].                  #
#                                                                            #
# The current version of the core CIF dictionary is obtainable from          #
# ftp://ftp.iucr.org/pub/cif_core.dic.                                       #
#                                                                            #
# Software is freely available for graphical display of the structure(s)     #
# in this CIF. For information consult the CIF software page                 #
# http://www.iucr.org/resources/cif/software.                                #
#                                                                            #
# This file may be used for bona fide research purposes within the           #
# scientific community so long as proper attribution is given to the journal # 
# article from which it was obtained.                                        #
#                                                                            #
##############################################################################
data_ItcLa
_audit_creation_method     'form.cif (version 2.0)'
_journal_data_validation_number     ?
_journal_date_recd_electronic     2014-05-23
_journal_date_accepted     2014-06-13
_journal_name_full     'Acta Crystallographica, Section E'
_journal_year     2014
_journal_volume     70
_journal_issue      7
_journal_page_first     o798
_journal_page_last     o798
_journal_paper_category     QO
_journal_paper_doi     10.1107/S1600536814013816
_journal_coeditor_code     NC2326
_publ_contact_author_name     'Sheng-Liang Ni'
_publ_contact_author_address
;
   Department of Material Chemistry
   Huzhou University
   Huzhou, Zhejiang 313000, People's Republic of China
;
_publ_contact_author_email     'shengliangni@163.com'
_publ_contact_author_fax     '86 572 2321106'
_publ_contact_author_phone     '86 572 2321106'
_publ_section_title
;
2-{4-[Bis(4-bromophenyl)amino]benzylidene}malononitrile
;
loop_
    _publ_author_name
    _publ_author_footnote
    _publ_author_address
    'Yu-Jian Zhang' ?
;
   Department of Material Chemistry
   Huzhou University
   Huzhou, Zhejiang 313000, People's Republic of China
;
    'Sheng-Liang Ni' ?
;
   Department of Material Chemistry
   Huzhou University
   Huzhou, Zhejiang 313000, People's Republic of China
;
_iucr_refine_instructions_details
;
TITL  DiCN-TPA at 298 K in P2(1)/c
CELL 0.71073  14.6846  10.3997  13.1961  90.000 103.501  90.000
ZERR   4   0.0006   0.0004   0.0004   0.000   0.004   0.000
LATT  1
SYMM -X, 0.5+Y, 0.5-Z
SFAC C H N BR
UNIT 88 52 12 8
L.S. 4
BOND $H
HTAB
FMAP 2
PLAN 5
ACTA
SIZE 0.3 0.20 0.20
TEMP 25
OMIT -3 52
WGHT    0.035900    1.363100
FVAR       0.10283
N1   3    0.707236    0.714330    0.462891    11.00000    0.05524    0.03819 =
         0.04146    0.00819    0.00031   -0.00874
N2   3    1.078141    1.422286    0.621071    11.00000    0.14058    0.09330 =
         0.05532   -0.02190    0.02566   -0.06493
N3   3    0.971839    1.235894    0.330687    11.00000    0.07341    0.07996 =
         0.04672   -0.00222    0.01269   -0.01753
C1   1    1.030696    1.342044    0.579902    11.00000    0.08731    0.06274 =
         0.04013   -0.00743    0.02090   -0.02171
C2   1    0.970742    1.236305    0.416929    11.00000    0.04888    0.04687 =
         0.04380   -0.00322    0.00768   -0.00954
C3   1    0.973059    1.240497    0.525688    11.00000    0.05695    0.03955 =
         0.03777   -0.00748    0.00880   -0.00810
C4   1    0.930411    1.157738    0.577449    11.00000    0.06120    0.04534 =
         0.03300   -0.00625    0.00936   -0.00337
AFIX  43
H4A   2    0.940019    1.174936    0.648319    11.00000   -1.20000
AFIX   0
C5   1    0.872515    1.047217    0.543201    11.00000    0.05229    0.03783 =
         0.03262   -0.00151    0.00703   -0.00264
C6   1    0.842984    0.973159    0.618269    11.00000    0.06294    0.04445 =
         0.03165   -0.00213    0.00795   -0.00391
AFIX  43
H6A   2    0.860158    0.998665    0.687673    11.00000   -1.20000
AFIX   0
C7   1    0.790154    0.865405    0.593325    11.00000    0.06076    0.04495 =
         0.03206    0.00538    0.01187   -0.00382
AFIX  43
H7A   2    0.773083    0.818087    0.645767    11.00000   -1.20000
AFIX   0
C8   1    0.761203    0.824887    0.489969    11.00000    0.04435    0.03599 =
         0.04048    0.00373    0.00752    0.00166
C9   1    0.788706    0.898893    0.413366    11.00000    0.06215    0.04609 =
         0.03096   -0.00114    0.00533   -0.00656
AFIX  43
H9A   2    0.769958    0.874591    0.343777    11.00000   -1.20000
AFIX   0
C10  1    0.842761    1.006362    0.439753    11.00000    0.06157    0.04083 =
         0.03365    0.00350    0.00662   -0.00802
AFIX  43
H10A  2    0.860205    1.053554    0.387476    11.00000   -1.20000
AFIX   0
C11  1    0.711898    0.609406    0.534073    11.00000    0.05139    0.03459 =
         0.03673    0.00219    0.00790   -0.00333
C12  1    0.796786    0.556154    0.583608    11.00000    0.04046    0.05307 =
         0.05729    0.01335    0.01222   -0.00417
AFIX  43
H12A  2    0.852152    0.592286    0.574180    11.00000   -1.20000
AFIX   0
C13  1    0.800227    0.449694    0.647045    11.00000    0.04304    0.04607 =
         0.05431    0.01303    0.01039    0.00447
AFIX  43
H13A  2    0.857406    0.413707    0.680191    11.00000   -1.20000
AFIX   0
C14  1    0.718014    0.398116    0.660253    11.00000    0.05249    0.03454 =
         0.04004    0.00106    0.00938   -0.00356
C15  1    0.633117    0.451613    0.615286    11.00000    0.04383    0.04914 =
         0.05667    0.00338    0.01335   -0.01171
AFIX  43
H15A  2    0.578109    0.416843    0.626941    11.00000   -1.20000
AFIX   0
BR1  4    0.433144    0.656443    0.041708    11.00000    0.08674    0.06334 =
         0.04492   -0.00199   -0.00761    0.00296
C16  1    0.630540    0.558592    0.552025    11.00000    0.04140    0.05088 =
         0.05036    0.00803    0.00557    0.00158
AFIX  43
H16A  2    0.573327    0.596381    0.521433    11.00000   -1.20000
AFIX   0
C17  1    0.645284    0.702160    0.362805    11.00000    0.04582    0.03434 =
         0.03866    0.00311    0.00722   -0.00670
C18  1    0.647329    0.593011    0.303318    11.00000    0.05650    0.03482 =
         0.04930    0.00221    0.00706    0.00645
AFIX  43
H18A  2    0.690726    0.528509    0.327922    11.00000   -1.20000
AFIX   0
C19  1    0.584991    0.579326    0.207195    11.00000    0.06913    0.03831 =
         0.04264   -0.00463    0.01179    0.00056
AFIX  43
H19A  2    0.586062    0.505596    0.167610    11.00000   -1.20000
AFIX   0
C20  1    0.521861    0.675279    0.171072    11.00000    0.05235    0.04073 =
         0.03702    0.00472    0.00665   -0.00253
C21  1    0.520060    0.785492    0.227672    11.00000    0.05453    0.04022 =
         0.04881    0.00257    0.00451    0.00915
AFIX  43
H21A  2    0.477693    0.850730    0.201770    11.00000   -1.20000
AFIX   0
C22  1    0.582011    0.798493    0.323762    11.00000    0.05932    0.03646 =
         0.04599   -0.00161    0.00644    0.00359
AFIX  43
H22A  2    0.581042    0.872960    0.362518    11.00000   -1.20000
AFIX   0
BR2  4    0.721471    0.245950    0.741161    11.00000    0.07649    0.05107 =
         0.08283    0.02521    0.01019   -0.01110
HKLF 4
REM   DiCN-TPA at 298 K in P2(1)/c
REM R1 =  0.0406 for   2702 Fo > 4sig(Fo)  and  0.0691 for all   3843 data
REM    244 parameters refined using      0 restraints
END
WGHT      0.0338      1.4340
REM Highest difference peak  0.382,  deepest hole -0.566,  1-sigma level  0.063
Q1    1   0.6581  0.2959  0.7394  11.00000  0.05    0.38
Q2    1   0.4981  0.6423  0.0376  11.00000  0.05    0.34
Q3    1   0.4068  0.6801  0.0979  11.00000  0.05    0.32
Q4    1   0.4813  0.6657  0.1202  11.00000  0.05    0.26
Q5    1   0.7220  0.4682  0.7391  11.00000  0.05    0.24
;
data_I
_database_code_depnum_ccdc_archive 'CCDC 1008127'
_audit_creation_method     SHELXL-97
_chemical_name_systematic
;
2-{4-[Bis(4-bromophenyl)amino]benzylidene}propanedinitrile
;
_chemical_name_common
;
2-{4-[Bis(4-bromophenyl)amino]benzylidene}malononitrile
;
_chemical_formula_moiety     'C22 H13 Br2 N3'
_chemical_formula_sum     'C22 H13 Br2 N3'
_chemical_formula_iupac     'C22 H13 Br2 N3'
_chemical_formula_weight     479.17
_chemical_melting_point     ?
_symmetry_cell_setting     monoclinic
_symmetry_space_group_name_H-M     'P 21/c'
_symmetry_space_group_name_Hall     '-P 2ybc'
loop_
    _symmetry_equiv_pos_as_xyz
    'x, y, z'
    '-x, y+1/2, -z+1/2'
    '-x, -y, -z'
    'x, -y-1/2, z-1/2'
_cell_length_a     14.6846(6)
_cell_length_b     10.3997(4)
_cell_length_c     13.1961(4)
_cell_angle_alpha     90.00
_cell_angle_beta     103.501(4)
_cell_angle_gamma     90.00
_cell_volume     1959.56(12)
_cell_formula_units_Z     4
_cell_measurement_reflns_used     2681
_cell_measurement_theta_min     2.9174
_cell_measurement_theta_max     29.3199
_cell_measurement_temperature     298(2)
_exptl_crystal_description     needle-like
_exptl_crystal_colour     yellow
_exptl_crystal_size_max     0.30
_exptl_crystal_size_mid     0.20
_exptl_crystal_size_min     0.20
_exptl_crystal_density_diffrn     1.624
_exptl_crystal_density_meas     ?
_exptl_crystal_density_method     'not measured'
_exptl_crystal_F_000     944
_exptl_absorpt_coefficient_mu     4.148
_exptl_absorpt_correction_type     multi-scan
_exptl_absorpt_process_details
;
(CrysAlis RED; Oxford Diffraction, 2006)
;
_exptl_absorpt_correction_T_min     0.3692
_exptl_absorpt_correction_T_max     0.4909
_exptl_special_details
;
Absorption correction: <i>CrysAlis RED</i>, Oxford Diffraction Ltd., Version
1.171.32.5 (release
08--05-2007 CrysAlis171. NET) (compiled May 8 2007,13:10:02) Empirical
absorption correction using spherical harmonics, implemented in SCALE3 ABSPACK
scaling algorithm.
;
_diffrn_ambient_temperature     298(2)
_diffrn_radiation_type     MoK\a
_diffrn_radiation_wavelength     0.71073
_diffrn_radiation_source     'Enhance (Mo) X-ray Source'
_diffrn_radiation_monochromator     graphite
_diffrn_measurement_device_type     'Oxford Diffraction CrysAlis CCD'
_diffrn_measurement_method     \w
_diffrn_detector_area_resol_mean     ?
_diffrn_reflns_number     9075
_diffrn_reflns_av_R_equivalents     0.0242
_diffrn_reflns_av_sigmaI/netI     0.0384
_diffrn_reflns_theta_min     3.18
_diffrn_reflns_theta_max     26.00
_diffrn_reflns_theta_full     26.00
_diffrn_measured_fraction_theta_max     0.998
_diffrn_measured_fraction_theta_full     0.998
_diffrn_reflns_limit_h_min     -18
_diffrn_reflns_limit_h_max     18
_diffrn_reflns_limit_k_min     -7
_diffrn_reflns_limit_k_max     12
_diffrn_reflns_limit_l_min     -14
_diffrn_reflns_limit_l_max     16
_diffrn_standards_number     ?
_diffrn_standards_interval_count     ?
_diffrn_standards_interval_time     ?
_diffrn_standards_decay_%     ?
_refine_special_details
;
Refinement of <i>F</i>^2^ against ALL reflections. The weighted <i>R</i>-factor
<i>wR</i> and goodness of fit <i>S</i> are based on <i>F</i>^2^, conventional
<i>R</i>-factors <i>R</i> are based on <i>F</i>, with <i>F</i> set to zero for
negative <i>F</i>^2^. The threshold expression of <i>F</i>^2^ >
\s(<i>F</i>^2^) is used only for calculating <i>R</i>-factors(gt) <i>etc</i>.
and is not relevant to the choice of reflections for refinement.
<i>R</i>-factors based on <i>F</i>^2^ are statistically about twice as large
as those based on <i>F</i>, and <i>R</i>- factors based on ALL data will be
even larger.
;
_reflns_number_total     3843
_reflns_number_gt     2702
_reflns_threshold_expression     I>2sigma(I)
_refine_ls_structure_factor_coef     Fsqd
_refine_ls_matrix_type     full
_refine_ls_R_factor_all     0.0691
_refine_ls_R_factor_gt     0.0406
_refine_ls_wR_factor_gt     0.0815
_refine_ls_wR_factor_ref     0.0939
_refine_ls_goodness_of_fit_ref     1.021
_refine_ls_restrained_S_all     1.021
_refine_ls_number_reflns     3843
_refine_ls_number_parameters     244
_refine_ls_number_restraints     0
_refine_ls_hydrogen_treatment     constr
_refine_ls_weighting_scheme     calc
_refine_ls_weighting_details
         'calc w=1/[\s^2^(Fo^2^)+(0.0359P)^2^+1.3631P] where P=(Fo^2^+2Fc^2^)/3'
_atom_sites_solution_hydrogens     geom
_atom_sites_solution_primary     direct
_atom_sites_solution_secondary     difmap
_refine_ls_shift/su_max     0.003
_refine_ls_shift/su_mean     0.000
_refine_diff_density_max     0.382
_refine_diff_density_min     -0.566
_refine_ls_extinction_method     none
_refine_ls_extinction_coef     ?
loop_
    _atom_type_symbol
    _atom_type_description
    _atom_type_scat_dispersion_real
    _atom_type_scat_dispersion_imag
    _atom_type_scat_source
    'C' 'C' 0.0033 0.0016
                         'International Tables Vol C Tables 4.2.6.8 and 6.1.1.4'
    'H' 'H' 0.0000 0.0000
                         'International Tables Vol C Tables 4.2.6.8 and 6.1.1.4'
    'N' 'N' 0.0061 0.0033
                         'International Tables Vol C Tables 4.2.6.8 and 6.1.1.4'
    'Br' 'Br' -0.2901 2.4595
                         'International Tables Vol C Tables 4.2.6.8 and 6.1.1.4'
_computing_data_collection     'CrysAlis CCD (Oxford Diffraction, 2006)'
_computing_cell_refinement     'CrysAlis CCD (Oxford Diffraction, 2006)'
_computing_data_reduction     'CrysAlis RED (Oxford Diffraction, 2006)'
_computing_structure_solution     'SHELXS97 (Sheldrick, 2008)'
_computing_structure_refinement     'SHELXL97 (Sheldrick, 2008)'
_computing_molecular_graphics     'SHELXTL (Sheldrick, 2008)'
_computing_publication_material     'SHELXL97 (Sheldrick, 2008)'
loop_
    _atom_site_type_symbol
    _atom_site_label
    _atom_site_fract_x
    _atom_site_fract_y
    _atom_site_fract_z
    _atom_site_U_iso_or_equiv
    _atom_site_adp_type
    _atom_site_calc_flag
    _atom_site_refinement_flags
    _atom_site_occupancy
    _atom_site_symmetry_multiplicity
    _atom_site_disorder_assembly
    _atom_site_disorder_group
    N N1 0.7072(2) 0.7143(3) 0.4629(2) 0.0468(7) Uani d . 1 1 . .
    N N2 1.0781(3) 1.4223(5) 0.6211(3) 0.0959(15) Uani d . 1 1 . .
    N N3 0.9718(2) 1.2359(4) 0.3307(3) 0.0669(10) Uani d . 1 1 . .
    C C1 1.0307(3) 1.3420(5) 0.5799(3) 0.0624(11) Uani d . 1 1 . .
    C C2 0.9707(2) 1.2363(4) 0.4169(3) 0.0470(9) Uani d . 1 1 . .
    C C3 0.9731(3) 1.2405(4) 0.5257(3) 0.0451(9) Uani d . 1 1 . .
    C C4 0.9304(3) 1.1577(4) 0.5774(3) 0.0468(9) Uani d . 1 1 . .
    H H4A 0.9400 1.1749 0.6483 0.056 Uiso calc R 1 1 . .
    C C5 0.8725(2) 1.0472(3) 0.5432(2) 0.0414(8) Uani d . 1 1 . .
    C C6 0.8430(2) 0.9732(4) 0.6183(2) 0.0469(9) Uani d . 1 1 . .
    H H6A 0.8602 0.9987 0.6877 0.056 Uiso calc R 1 1 . .
    C C7 0.7902(3) 0.8654(4) 0.5933(2) 0.0458(9) Uani d . 1 1 . .
    H H7A 0.7731 0.8181 0.6458 0.055 Uiso calc R 1 1 . .
    C C8 0.7612(2) 0.8249(3) 0.4900(2) 0.0407(8) Uani d . 1 1 . .
    C C9 0.7887(3) 0.8989(4) 0.4134(2) 0.0473(9) Uani d . 1 1 . .
    H H9A 0.7700 0.8746 0.3438 0.057 Uiso calc R 1 1 . .
    C C10 0.8428(2) 1.0064(4) 0.4398(2) 0.0461(9) Uani d . 1 1 . .
    H H10A 0.8602 1.0536 0.3875 0.055 Uiso calc R 1 1 . .
    C C11 0.7119(2) 0.6094(3) 0.5341(2) 0.0413(8) Uani d . 1 1 . .
    C C12 0.7968(2) 0.5562(4) 0.5836(3) 0.0501(9) Uani d . 1 1 . .
    H H12A 0.8522 0.5923 0.5742 0.060 Uiso calc R 1 1 . .
    C C13 0.8002(2) 0.4497(4) 0.6470(3) 0.0480(9) Uani d . 1 1 . .
    H H13A 0.8574 0.4137 0.6802 0.058 Uiso calc R 1 1 . .
    C C14 0.7180(2) 0.3981(3) 0.6603(2) 0.0426(8) Uani d . 1 1 . .
    C C15 0.6331(2) 0.4516(4) 0.6153(3) 0.0496(9) Uani d . 1 1 . .
    H H15A 0.5781 0.4168 0.6269 0.060 Uiso calc R 1 1 . .
    Br Br1 0.43314(3) 0.65644(5) 0.04171(3) 0.06879(17) Uani d . 1 1 . .
    C C16 0.6305(2) 0.5586(4) 0.5520(3) 0.0484(9) Uani d . 1 1 . .
    H H16A 0.5733 0.5964 0.5214 0.058 Uiso calc R 1 1 . .
    C C17 0.6453(2) 0.7022(3) 0.3628(2) 0.0400(8) Uani d . 1 1 . .
    C C18 0.6473(3) 0.5930(4) 0.3033(3) 0.0477(9) Uani d . 1 1 . .
    H H18A 0.6907 0.5285 0.3279 0.057 Uiso calc R 1 1 . .
    C C19 0.5850(3) 0.5793(4) 0.2072(3) 0.0502(9) Uani d . 1 1 . .
    H H19A 0.5861 0.5056 0.1676 0.060 Uiso calc R 1 1 . .
    C C20 0.5219(2) 0.6753(3) 0.1711(2) 0.0440(9) Uani d . 1 1 . .
    C C21 0.5201(3) 0.7855(4) 0.2277(3) 0.0491(9) Uani d . 1 1 . .
    H H21A 0.4777 0.8507 0.2018 0.059 Uiso calc R 1 1 . .
    C C22 0.5820(3) 0.7985(4) 0.3238(3) 0.0482(9) Uani d . 1 1 . .
    H H22A 0.5810 0.8730 0.3625 0.058 Uiso calc R 1 1 . .
    Br Br2 0.72147(3) 0.24595(4) 0.74116(4) 0.07151(17) Uani d . 1 1 . .
loop_
    _atom_site_aniso_label
    _atom_site_aniso_U_11
    _atom_site_aniso_U_22
    _atom_site_aniso_U_33
    _atom_site_aniso_U_12
    _atom_site_aniso_U_13
    _atom_site_aniso_U_23
    N1 0.0552(18) 0.0382(18) 0.0415(15) -0.0087(16) 0.0003(13) 0.0082(13)
    N2 0.141(4) 0.093(3) 0.055(2) -0.065(3) 0.026(2) -0.022(2)
    N3 0.073(2) 0.080(3) 0.047(2) -0.018(2) 0.0127(17) -0.0022(18)
    C1 0.087(3) 0.063(3) 0.040(2) -0.022(3) 0.021(2) -0.007(2)
    C2 0.049(2) 0.047(2) 0.044(2) -0.0095(19) 0.0077(16) -0.0032(17)
    C3 0.057(2) 0.040(2) 0.0378(18) -0.0081(19) 0.0088(16) -0.0075(16)
    C4 0.061(2) 0.045(2) 0.0330(16) -0.003(2) 0.0094(16) -0.0063(16)
    C5 0.052(2) 0.038(2) 0.0326(16) -0.0026(18) 0.0070(15) -0.0015(15)
    C6 0.063(2) 0.044(2) 0.0316(16) -0.004(2) 0.0079(16) -0.0021(16)
    C7 0.061(2) 0.045(2) 0.0321(16) -0.004(2) 0.0119(16) 0.0054(16)
    C8 0.0444(19) 0.036(2) 0.0405(17) 0.0017(17) 0.0075(15) 0.0037(15)
    C9 0.062(2) 0.046(2) 0.0310(17) -0.007(2) 0.0053(16) -0.0011(16)
    C10 0.062(2) 0.041(2) 0.0337(16) -0.008(2) 0.0066(16) 0.0035(15)
    C11 0.051(2) 0.0346(19) 0.0367(17) -0.0033(18) 0.0079(15) 0.0022(15)
    C12 0.040(2) 0.053(3) 0.057(2) -0.0042(19) 0.0122(17) 0.0134(19)
    C13 0.043(2) 0.046(2) 0.054(2) 0.0045(19) 0.0104(17) 0.0130(18)
    C14 0.052(2) 0.035(2) 0.0400(18) -0.0036(18) 0.0094(16) 0.0011(15)
    C15 0.044(2) 0.049(2) 0.057(2) -0.012(2) 0.0133(17) 0.0034(19)
    Br1 0.0867(3) 0.0633(3) 0.0449(2) 0.0030(3) -0.00761(19) -0.0020(2)
    C16 0.041(2) 0.051(2) 0.050(2) 0.0016(19) 0.0056(16) 0.0080(18)
    C17 0.046(2) 0.0343(18) 0.0387(17) -0.0067(18) 0.0072(15) 0.0031(15)
    C18 0.056(2) 0.035(2) 0.049(2) 0.0065(19) 0.0071(17) 0.0022(17)
    C19 0.069(2) 0.038(2) 0.0426(19) 0.001(2) 0.0118(18) -0.0046(17)
    C20 0.052(2) 0.041(2) 0.0370(17) -0.0025(19) 0.0066(15) 0.0047(16)
    C21 0.055(2) 0.040(2) 0.049(2) 0.0092(19) 0.0045(17) 0.0026(17)
    C22 0.059(2) 0.036(2) 0.0460(19) 0.004(2) 0.0064(17) -0.0016(17)
    Br2 0.0765(3) 0.0511(3) 0.0828(3) -0.0111(2) 0.0102(2) 0.0252(2)
_geom_special_details
;
All e.s.d.'s (except the e.s.d. in the dihedral angle between two l.s. planes)
are estimated using the full covariance matrix. The cell e.s.d.'s are taken
into account individually in the estimation of e.s.d.'s in distances, angles
and torsion angles; correlations between e.s.d.'s in cell parameters are only
used when they are defined by crystal symmetry. An approximate (isotropic)
treatment of cell e.s.d.'s is used for estimating e.s.d.'s involving l.s.
planes.
;
loop_
    _geom_bond_atom_site_label_1
    _geom_bond_atom_site_label_2
    _geom_bond_site_symmetry_2
    _geom_bond_distance
    _geom_bond_publ_flag
    N1 C8 . 1.395(4) ?
    N1 C17 . 1.424(4) ?
    N1 C11 . 1.431(4) ?
    N2 C1 . 1.140(5) ?
    N3 C2 . 1.142(4) ?
    C1 C3 . 1.436(6) ?
    C2 C3 . 1.428(5) ?
    C3 C4 . 1.341(5) ?
    C4 C5 . 1.438(5) ?
    C4 H4A . 0.9300 ?
    C5 C10 . 1.399(4) ?
    C5 C6 . 1.401(5) ?
    C6 C7 . 1.359(5) ?
    C6 H6A . 0.9300 ?
    C7 C8 . 1.396(4) ?
    C7 H7A . 0.9300 ?
    C8 C9 . 1.403(5) ?
    C9 C10 . 1.368(5) ?
    C9 H9A . 0.9300 ?
    C10 H10A . 0.9300 ?
    C11 C16 . 1.377(5) ?
    C11 C12 . 1.381(5) ?
    C12 C13 . 1.382(5) ?
    C12 H12A . 0.9300 ?
    C13 C14 . 1.369(5) ?
    C13 H13A . 0.9300 ?
    C14 C15 . 1.368(5) ?
    C14 Br2 . 1.903(3) ?
    C15 C16 . 1.386(5) ?
    C15 H15A . 0.9300 ?
    Br1 C20 . 1.900(3) ?
    C16 H16A . 0.9300 ?
    C17 C22 . 1.382(5) ?
    C17 C18 . 1.384(5) ?
    C18 C19 . 1.387(5) ?
    C18 H18A . 0.9300 ?
    C19 C20 . 1.370(5) ?
    C19 H19A . 0.9300 ?
    C20 C21 . 1.372(5) ?
    C21 C22 . 1.384(5) ?
    C21 H21A . 0.9300 ?
    C22 H22A . 0.9300 ?
loop_
    _geom_angle_atom_site_label_1
    _geom_angle_atom_site_label_2
    _geom_angle_atom_site_label_3
    _geom_angle_site_symmetry_1
    _geom_angle_site_symmetry_3
    _geom_angle
    _geom_angle_publ_flag
    C8 N1 C17 . . 120.8(3) ?
    C8 N1 C11 . . 121.5(3) ?
    C17 N1 C11 . . 117.6(3) ?
    N2 C1 C3 . . 178.0(5) ?
    N3 C2 C3 . . 177.4(4) ?
    C4 C3 C2 . . 126.0(3) ?
    C4 C3 C1 . . 120.6(3) ?
    C2 C3 C1 . . 113.3(3) ?
    C3 C4 C5 . . 131.7(3) ?
    C3 C4 H4A . . 114.2 ?
    C5 C4 H4A . . 114.2 ?
    C10 C5 C6 . . 116.4(3) ?
    C10 C5 C4 . . 125.2(3) ?
    C6 C5 C4 . . 118.4(3) ?
    C7 C6 C5 . . 122.4(3) ?
    C7 C6 H6A . . 118.8 ?
    C5 C6 H6A . . 118.8 ?
    C6 C7 C8 . . 120.8(3) ?
    C6 C7 H7A . . 119.6 ?
    C8 C7 H7A . . 119.6 ?
    N1 C8 C7 . . 121.6(3) ?
    N1 C8 C9 . . 120.6(3) ?
    C7 C8 C9 . . 117.7(3) ?
    C10 C9 C8 . . 120.8(3) ?
    C10 C9 H9A . . 119.6 ?
    C8 C9 H9A . . 119.6 ?
    C9 C10 C5 . . 121.8(3) ?
    C9 C10 H10A . . 119.1 ?
    C5 C10 H10A . . 119.1 ?
    C16 C11 C12 . . 119.2(3) ?
    C16 C11 N1 . . 119.7(3) ?
    C12 C11 N1 . . 121.1(3) ?
    C11 C12 C13 . . 120.6(3) ?
    C11 C12 H12A . . 119.7 ?
    C13 C12 H12A . . 119.7 ?
    C14 C13 C12 . . 118.8(3) ?
    C14 C13 H13A . . 120.6 ?
    C12 C13 H13A . . 120.6 ?
    C15 C14 C13 . . 121.8(3) ?
    C15 C14 Br2 . . 118.9(3) ?
    C13 C14 Br2 . . 119.2(3) ?
    C14 C15 C16 . . 118.8(3) ?
    C14 C15 H15A . . 120.6 ?
    C16 C15 H15A . . 120.6 ?
    C11 C16 C15 . . 120.6(3) ?
    C11 C16 H16A . . 119.7 ?
    C15 C16 H16A . . 119.7 ?
    C22 C17 C18 . . 119.0(3) ?
    C22 C17 N1 . . 120.7(3) ?
    C18 C17 N1 . . 120.3(3) ?
    C17 C18 C19 . . 120.4(3) ?
    C17 C18 H18A . . 119.8 ?
    C19 C18 H18A . . 119.8 ?
    C20 C19 C18 . . 119.5(3) ?
    C20 C19 H19A . . 120.3 ?
    C18 C19 H19A . . 120.3 ?
    C19 C20 C21 . . 121.1(3) ?
    C19 C20 Br1 . . 120.3(3) ?
    C21 C20 Br1 . . 118.6(3) ?
    C20 C21 C22 . . 119.2(3) ?
    C20 C21 H21A . . 120.4 ?
    C22 C21 H21A . . 120.4 ?
    C17 C22 C21 . . 120.8(3) ?
    C17 C22 H22A . . 119.6 ?
    C21 C22 H22A . . 119.6 ?
loop_
    _geom_hbond_atom_site_label_D
    _geom_hbond_atom_site_label_H
    _geom_hbond_atom_site_label_A
    _geom_hbond_site_symmetry_A
    _geom_hbond_distance_DH
    _geom_hbond_distance_HA
    _geom_hbond_distance_DA
    _geom_hbond_angle_DHA
    C4 H4A N3 4_586 0.93 2.52 3.438(5) 169
    C6 H6A N2 2_746 0.93 2.60 3.404(5) 145
