# Supplementary material for: 2-{4-[Bis(4-bromo­phen­yl)amino]­benzyl­idene}malono­nitrile
Source: Acta Crystallogr Sect E Struct Rep Online. 2014 Jun 21;70(Pt 7):o798. doi: 10.1107/S1600536814013816 (PMC4120592; doi:10.1107/S1600536814013816)
Supplement: Supplementary file 2 [file e-70-0o798-Isup2.hkl]

# 
# h,k,l, Fc-squared, Fo-squared, sigma(Fo-squared) and status flag 
# 
data_I
_shelx_title '  DiCN-TPA at 298 K in P2(1)/c' 
_shelx_refln_list_code          4 
_shelx_F_calc_maximum      322.51 
_exptl_crystal_F_000       944.00 
_reflns_d_resolution_high  0.8107 
 
loop_ 
 _symmetry_equiv_pos_as_xyz 
 'x, y, z' 
 '-x, y+1/2, -z+1/2' 
 '-x, -y, -z' 
 'x, -y-1/2, z-1/2' 
 
_cell_length_a    14.6846 
_cell_length_b    10.3997 
_cell_length_c    13.1961 
_cell_angle_alpha  90.000 
_cell_angle_beta  103.501 
_cell_angle_gamma  90.000 
 
_shelx_F_squared_multiplier     1.000 
 
loop_ 
 _refln_index_h 
 _refln_index_k 
 _refln_index_l 
 _refln_F_squared_calc 
 _refln_F_squared_meas 
 _refln_F_squared_sigma 
 _refln_observed_status 
   3   0   0     2133.05     2140.17     31.21 o 
   4   0   0     8519.23     8284.02     66.16 o 
   5   0   0      713.72      810.94     23.38 o 
   6   0   0     6442.92     6252.03     71.52 o 
   7   0   0    13763.67    13561.50    114.26 o 
   8   0   0     1968.81     1845.59     46.08 o 
   9   0   0      799.37      761.08     32.75 o 
  10   0   0       48.58       37.67     14.37 o 
  11   0   0     1025.09      983.63     42.11 o 
  12   0   0     1032.64      922.47     42.66 o 
  13   0   0     1531.38     1656.72     59.91 o 
  14   0   0     2199.05     2253.91     98.35 o 
  15   0   0      138.22      134.79     27.20 o 
  16   0   0      178.02      155.10     34.99 o 
  17   0   0        8.33       17.02     31.21 o 
   2   1   0      992.24      917.35     25.53 o 
   3   1   0      669.08      891.36     30.74 o 
   4   1   0     2061.49     2040.67     27.96 o 
   5   1   0    16194.84    15898.15     86.16 o 
   6   1   0     7969.91     7659.87     65.40 o 
   7   1   0       27.06       27.57      7.10 o 
   8   1   0    11142.45    11060.59     88.31 o 
   9   1   0      187.49      198.76     13.46 o 
  10   1   0       13.13       11.39      9.32 o 
  11   1   0      154.01      172.72     15.07 o 
  12   1   0     2760.10     2866.02     51.71 o 
  13   1   0      475.39      466.90     24.38 o 
  14   1   0        0.77       -2.62     15.03 o 
  15   1   0       10.36       46.67     16.96 o 
  16   1   0      128.81      125.27     34.52 o 
  17   1   0       26.64       63.85     24.31 o 
   0   2   0    29682.28    28760.19    163.61 o 
   1   2   0     3966.47     4304.90     70.93 o 
   2   2   0      910.56     1174.53     18.09 o 
   3   2   0    16312.25    16421.09     94.57 o 
   4   2   0    34196.03    32981.20    497.45 o 
   5   2   0     5232.75     4947.99     91.73 o 
   6   2   0     3879.90     3703.04     60.05 o 
   7   2   0     8167.52     7854.15     57.60 o 
   8   2   0      119.38      150.22      9.58 o 
   9   2   0      986.90      923.12     20.78 o 
  10   2   0        3.85        9.19      5.47 o 
  11   2   0      442.87      482.75     22.39 o 
  12   2   0       67.41       42.35     15.04 o 
  13   2   0      610.41      663.95     39.78 o 
  14   2   0       53.75       62.57     27.43 o 
  15   2   0       28.83       20.06     18.98 o 
  16   2   0      180.07      175.45     28.40 o 
  17   2   0        3.64       24.17     24.99 o 
   1   3   0    15750.90    15879.53    161.72 o 
   2   3   0       38.11       57.69     13.24 o 
   3   3   0     5382.08     5065.37     44.38 o 
   4   3   0     7644.19     7698.81     72.60 o 
   5   3   0     4296.97     4252.93     45.13 o 
   6   3   0       94.82      167.39     24.59 o 
   7   3   0        5.68       48.23     21.75 o 
   8   3   0     3434.89     3161.55    140.91 o 
   9   3   0       40.18       33.10     18.91 o 
  10   3   0      528.44      533.38     46.34 o 
  11   3   0      544.32      478.68     32.02 o 
  12   3   0      660.05      682.03     39.39 o 
  13   3   0       69.95       72.27     21.37 o 
  14   3   0        6.49       21.18     18.91 o 
  15   3   0      215.69      203.39     28.66 o 
  16   3   0       66.76      103.80     27.39 o 
  17   3   0      109.62      151.96     34.99 o 
   0   4   0     1560.80     1527.33     55.80 o 
   1   4   0     4977.59     5357.48    107.81 o 
   2   4   0     6783.12     6520.72    123.89 o 
   3   4   0     4226.43     4060.46     72.22 o 
   4   4   0     2804.23     2439.85     38.36 o 
   5   4   0     4448.31     4316.29     44.32 o 
   6   4   0     1921.94     1946.80     29.83 o 
   7   4   0     1562.20     1448.11     42.95 o 
   8   4   0     2033.37     2073.32     55.33 o 
   9   4   0     5100.38     4804.24    129.56 o 
  10   4   0       48.78       17.97     22.70 o 
  11   4   0      372.49      453.94     48.23 o 
  12   4   0      300.74      287.29     35.46 o 
  13   4   0       41.65       46.34     20.06 o 
  14   4   0       22.46       39.42     17.44 o 
  15   4   0       11.51       56.69     19.82 o 
  16   4   0      134.00      119.31     22.33 o 
   1   5   0     3855.36     3946.65     71.52 o 
   2   5   0     2333.00     2531.88    139.02 o 
   3   5   0    18443.82    18850.03    239.27 o 
   4   5   0    11146.54    10861.20    132.74 o 
   5   5   0       28.56      -11.35     26.48 o 
   6   5   0       16.74        6.84      7.19 o 
   7   5   0      106.43      126.30      9.48 o 
   8   5   0     1715.05     1651.32     53.91 o 
   9   5   0     1644.78     1668.68     51.79 o 
  10   5   0      885.88      963.63     65.73 o 
  11   5   0     2325.48     2193.05     66.23 o 
  12   5   0      106.99      138.36     23.59 o 
  13   5   0        7.75        9.34     16.68 o 
  14   5   0      105.79       90.83     18.91 o 
  15   5   0       66.25      119.45     29.74 o 
  16   5   0       22.50       54.97     49.18 o 
   0   6   0     1577.50     1571.78     69.98 o 
   1   6   0     1688.94     1716.11     52.16 o 
   2   6   0     9769.83     9264.82    238.79 o 
   3   6   0     7061.68     7078.69    160.77 o 
   4   6   0     2273.83     2261.28     64.87 o 
   5   6   0     2992.64     2922.83     76.23 o 
   6   6   0       97.21       71.87     22.70 o 
   7   6   0       82.36       72.53     11.66 o 
   8   6   0     1003.37     1031.83     24.80 o 
   9   6   0     2391.82     2465.71     58.70 o 
  10   6   0      758.64      716.56     35.33 o 
  11   6   0      517.29      560.61     54.85 o 
  12   6   0      761.05      635.52     64.31 o 
  13   6   0      233.55      215.62     46.34 o 
  14   6   0       54.62       31.03     22.04 o 
  15   6   0       46.73       71.17     31.68 o 
   1   7   0     1553.41     1628.80     55.81 o 
   2   7   0        1.98       -1.73      3.71 o 
   3   7   0     4416.09     4420.28    137.13 o 
   4   7   0     3810.96     3536.52     87.94 o 
   5   7   0      855.98      932.05     48.09 o 
   6   7   0      329.27      268.58     39.72 o 
   7   7   0        4.84       16.08     27.43 o 
   8   7   0     1926.10     1800.64     97.41 o 
   9   7   0      516.18      598.64     59.58 o 
  10   7   0      701.16      782.11     71.87 o 
  11   7   0      279.97      291.28     51.07 o 
  12   7   0       35.57        0.00     37.83 o 
  13   7   0       30.52      -30.26     41.61 o 
  14   7   0       23.63       54.85     35.94 o 
   0   8   0      867.80      761.30     59.58 o 
   1   8   0      276.13      275.58     29.79 o 
   2   8   0     1653.69     1680.27     63.13 o 
   3   8   0      778.62      757.67     86.53 o 
   4   8   0     1899.21     1938.79     70.18 o 
   5   8   0      953.44      983.26     51.49 o 
   6   8   0       40.87       49.18     28.37 o 
   7   8   0     2042.51     2021.94    104.03 o 
   8   8   0       10.00       11.35     27.43 o 
   9   8   0      745.93      728.20     70.93 o 
  10   8   0       48.33      100.25     41.61 o 
  11   8   0      105.57      157.93     46.34 o 
  12   8   0       54.05      122.94     40.67 o 
  13   8   0       37.73       11.35     37.83 o 
   1   9   0     3439.51     3506.05     94.93 o 
   2   9   0     1321.91     1342.88     60.68 o 
   3   9   0       34.54       -3.41     37.36 o 
   4   9   0      141.91      133.36     26.08 o 
   5   9   0     1262.38     1304.57     62.50 o 
   6   9   0      444.41      516.36     61.47 o 
   7   9   0       21.02      -35.94     40.67 o 
   8   9   0      482.38      458.67     57.69 o 
   9   9   0        1.14        7.57     29.32 o 
  10   9   0       54.23       39.72     34.05 o 
  11   9   0        0.95      106.87     47.29 o 
  12   9   0      228.65      200.49     52.01 o 
   0  10   0     2217.89     2253.64    117.27 o 
   1  10   0       24.10       -4.48     22.27 o 
   2  10   0        2.58       -4.90     22.04 o 
   3  10   0       43.65       38.29     22.33 o 
   4  10   0      290.13      332.21     29.72 o 
   5  10   0        4.98       23.84     26.35 o 
   6  10   0      371.31      444.49     57.69 o 
   7  10   0      437.39      496.50     61.47 o 
   8  10   0       79.70       66.20     34.99 o 
   9  10   0       17.41       15.13     32.15 o 
  10  10   0        0.56       80.39     44.45 o 
  11  10   0       34.96      113.49     45.39 o 
   1  11   0     1321.83     1212.76     64.86 o 
   2  11   0      418.95      415.55     41.61 o 
   3  11   0        1.17       -5.37     23.68 o 
   4  11   0       13.88      -19.63     32.04 o 
   5  11   0      491.13      591.16     41.52 o 
   6  11   0      503.72      544.89     63.84 o 
   7  11   0       20.93       12.29     31.21 o 
   8  11   0      265.89      195.76     51.07 o 
   9  11   0       28.04       46.34     38.77 o 
   0  12   0      564.31      636.47     74.71 o 
   1  12   0       23.21      -12.11     26.95 o 
   2  12   0        3.53      -11.53     25.98 o 
   3  12   0       60.99       18.35     30.26 o 
   4  12   0      190.34      193.50     30.23 o 
   5  12   0       45.34       34.28     29.59 o 
   6  12   0      169.04      224.67     38.45 o 
 -17   1   1        1.02        5.67     23.64 o 
 -16   1   1       10.40       40.40     20.82 o 
 -15   1   1       14.89       40.04     15.40 o 
 -14   1   1       22.27       17.02     13.78 o 
 -13   1   1       71.28       77.33     15.51 o 
 -12   1   1      744.38      748.33     31.01 o 
 -11   1   1      134.41      160.13     15.99 o 
 -10   1   1      408.05      376.48     20.38 o 
  -9   1   1      311.90      285.52     16.70 o 
  -8   1   1      481.09      471.23     18.92 o 
  -7   1   1     3647.65     3782.72     46.77 o 
  -6   1   1      933.17      955.43     16.83 o 
  -5   1   1     1421.41     1395.67     23.48 o 
  -4   1   1     2510.76     2645.64     26.56 o 
  -3   1   1    23070.30    23129.82    104.07 o 
  -2   1   1     1194.15     1321.17     29.32 o 
   2   1   1     4374.92     4704.83     43.45 o 
   3   1   1     5191.49     5338.31     61.02 o 
   4   1   1      764.27      782.12     12.30 o 
   5   1   1      398.16      383.66     15.27 o 
   6   1   1     1450.27     1429.63     33.81 o 
   7   1   1     2765.59     2783.28     44.91 o 
   8   1   1      732.08      679.21     21.74 o 
   9   1   1     1448.26     1362.72     40.13 o 
  10   1   1      467.59      454.27     20.63 o 
  11   1   1      836.27      810.20     28.07 o 
  12   1   1      115.04      122.73     15.23 o 
  13   1   1       92.44       86.99     14.67 o 
  14   1   1        0.61       15.04     12.42 o 
  15   1   1        2.37       -2.48     13.30 o 
  16   1   1        0.47       16.29     16.25 o 
  17   1   1        8.77       16.01     22.33 o 
 -17   2   1       14.66       37.01     25.22 o 
 -16   2   1        0.67      -11.25     18.63 o 
 -15   2   1       38.83       44.34     30.74 o 
 -14   2   1        0.36       -0.54     15.62 o 
 -13   2   1       99.14       58.14     44.45 o 
 -12   2   1      724.58      678.57     39.56 o 
 -11   2   1      829.72      779.73     24.30 o 
 -10   2   1      502.91      472.65     18.40 o 
  -9   2   1      844.41      850.97     22.54 o 
  -8   2   1     1494.07     1516.58     37.81 o 
  -7   2   1      146.22      168.45     11.02 o 
  -6   2   1     2941.22     2988.74     32.49 o 
  -5   2   1     1671.84     1797.32     26.70 o 
  -4   2   1      251.76      305.97     12.93 o 
  -3   2   1    15814.09    16168.76     73.02 o 
  -2   2   1     7037.27     7129.50     89.37 o 
  -1   2   1     7176.57     7717.99     87.95 o 
   0   2   1     9414.71    10427.47    105.92 o 
   1   2   1      228.53      188.20     17.02 o 
   2   2   1     2555.80     2872.18     45.77 o 
   3   2   1    25726.04    25599.61    191.98 o 
   4   2   1      689.52      572.04     22.39 o 
   5   2   1     4597.63     4402.07     38.00 o 
   6   2   1     2156.30     2132.73     25.62 o 
   7   2   1      984.21     1029.42     46.34 o 
   8   2   1      269.39      312.88     23.01 o 
   9   2   1      108.68       84.26     21.16 o 
  10   2   1      171.55      144.46     16.04 o 
  11   2   1      324.49      317.95     30.27 o 
  12   2   1      656.61      638.48     57.69 o 
  13   2   1      534.62      456.62     35.37 o 
  14   2   1      156.90      147.66     32.15 o 
  15   2   1       16.54       36.55     20.87 o 
  16   2   1       22.81       39.56     21.73 o 
  17   2   1       41.66       56.67     27.03 o 
 -17   3   1       27.97       47.91     20.59 o 
 -16   3   1       70.28       67.58     18.74 o 
 -15   3   1       33.65       24.39     18.65 o 
 -14   3   1      214.31      247.92     29.71 o 
 -13   3   1       52.81       77.85     21.75 o 
 -12   3   1       25.14       38.09     16.81 o 
 -11   3   1       51.49       64.04     29.32 o 
 -10   3   1      136.39      138.81     17.72 o 
  -9   3   1      765.95      765.08     48.23 o 
  -8   3   1      673.42      633.91     31.05 o 
  -7   3   1       52.15       68.41     14.27 o 
  -6   3   1    12859.64    12647.07    114.26 o 
  -5   3   1     8068.96     8661.57    100.14 o 
  -4   3   1       90.75       75.54      6.64 o 
  -3   3   1        5.72       19.86      7.57 o 
  -2   3   1     2082.71     2108.26     34.29 o 
  -1   3   1    13429.54    13748.83    142.80 o 
   0   3   1    14216.23    14651.18    195.76 o 
   1   3   1     7798.49     8332.71    123.89 o 
   2   3   1     7651.86     7859.08    114.90 o 
   3   3   1     3898.39     4000.93     65.52 o 
   4   3   1     3023.75     3369.59     86.06 o 
   5   3   1     2728.76     3014.94     83.22 o 
   6   3   1     2627.11     2387.93     78.49 o 
   7   3   1      105.94       59.80      8.51 o 
   8   3   1     4501.49     4596.00    103.08 o 
   9   3   1     3158.38     3241.92    104.03 o 
  10   3   1      811.95      814.26     56.74 o 
  11   3   1      116.87      148.48     31.21 o 
  12   3   1       41.06       38.92     50.12 o 
  13   3   1      110.28      152.48     54.38 o 
  14   3   1       35.64        8.63     23.17 o 
  15   3   1       33.76       14.28     27.90 o 
  16   3   1      179.09      202.50     31.09 o 
 -16   4   1        3.26       14.70     16.67 o 
 -15   4   1       87.90       96.97     20.55 o 
 -14   4   1       47.75       62.01     17.77 o 
 -13   4   1      136.30      131.88     19.38 o 
 -12   4   1      804.09      724.06     32.86 o 
 -11   4   1      116.74      119.39     16.26 o 
 -10   4   1      159.21      187.60     21.73 o 
  -9   4   1     1268.55     1212.39     45.05 o 
  -8   4   1      580.05      549.60     29.62 o 
  -7   4   1      738.85      758.94     21.62 o 
  -6   4   1     1199.88     1299.95     27.04 o 
  -5   4   1     1528.15     1700.14     30.33 o 
  -4   4   1     1430.64     1399.66     61.47 o 
  -3   4   1     2810.13     2783.99     44.11 o 
  -2   4   1     4557.05     4655.76    103.08 o 
  -1   4   1      350.65      362.13     30.74 o 
   0   4   1      880.52      898.94     30.38 o 
   1   4   1      622.84      550.41     35.94 o 
   2   4   1     1791.78     2133.54     73.77 o 
   3   4   1     2437.42     2529.44     58.51 o 
   4   4   1      202.90      124.74     20.33 o 
   5   4   1     2526.91     2380.37     83.22 o 
   6   4   1       16.42        8.67      3.31 o 
   7   4   1      671.50      687.54     51.07 o 
   8   4   1      322.17      349.92     38.77 o 
   9   4   1        0.37       -3.65     16.08 o 
  10   4   1      158.71      146.59     31.21 o 
  11   4   1      285.13      310.20     41.61 o 
  12   4   1      129.30      158.88     35.94 o 
  13   4   1       42.19       22.74     19.76 o 
  14   4   1       18.05      -11.92     20.32 o 
  15   4   1        0.47        8.74     19.36 o 
  16   4   1        1.05      -15.17     22.39 o 
 -16   5   1       14.74       28.89     41.14 o 
 -15   5   1       13.46       21.13     34.05 o 
 -14   5   1       15.41       14.92     17.34 o 
 -13   5   1       69.66       62.22     15.99 o 
 -12   5   1       13.23       22.34     16.58 o 
 -11   5   1        2.36      -18.63     15.32 o 
 -10   5   1       14.69       52.78     15.68 o 
  -9   5   1      129.45      129.64     17.88 o 
  -8   5   1       36.58       49.19      7.91 o 
  -7   5   1      933.88      977.73     25.54 o 
  -6   5   1        0.66       -6.82     34.52 o 
  -5   5   1        8.50       12.29     17.02 o 
  -4   5   1      309.72      348.57     29.32 o 
  -3   5   1     1097.74     1113.56     28.71 o 
  -2   5   1       21.70       17.02     14.19 o 
  -1   5   1      322.34      363.07     28.37 o 
   0   5   1     3133.78     3320.76     66.20 o 
   1   5   1      428.13      401.93     34.99 o 
   2   5   1      585.03      772.65     51.07 o 
   3   5   1     2546.05     2745.07     66.87 o 
   4   5   1      272.23      336.38     26.65 o 
   5   5   1        1.16       -9.82     17.50 o 
   6   5   1      310.03      327.73     13.09 o 
   7   5   1      409.63      434.84     20.78 o 
   8   5   1       17.57       36.90     13.87 o 
   9   5   1       16.70       55.89     15.89 o 
  10   5   1      491.02      463.76     32.02 o 
  11   5   1       36.19       40.25     27.43 o 
  12   5   1      102.51      118.57     23.17 o 
  13   5   1       28.58       41.34     19.52 o 
  14   5   1        0.23       -8.98     21.40 o 
  15   5   1       14.98      -15.13     24.07 o 
 -15   6   1       43.15       48.02     22.71 o 
 -14   6   1       10.15        7.33     21.27 o 
 -13   6   1      118.73      115.38     38.77 o 
 -12   6   1       15.89       22.96     16.60 o 
 -11   6   1      344.32      381.35     29.21 o 
 -10   6   1       13.92       23.53     29.32 o 
  -9   6   1       92.27       70.85     29.32 o 
  -8   6   1        0.05        3.42     12.29 o 
  -7   6   1      239.17      237.29     18.61 o 
  -6   6   1       79.36       72.24     12.59 o 
  -5   6   1      453.31      455.04     35.46 o 
  -4   6   1     1578.85     1498.96     75.66 o 
  -3   6   1     1333.29     1419.15     33.48 o 
  -2   6   1      461.81      550.69     31.76 o 
  -1   6   1       27.55        2.84     16.08 o 
   0   6   1       72.08       54.32     14.27 o 
   1   6   1     1023.16     1247.96     45.41 o 
   2   6   1      471.44      444.49     44.45 o 
   3   6   1      350.22      325.22     42.56 o 
   4   6   1      149.45      141.14     21.40 o 
   5   6   1       43.80       -1.89     28.37 o 
   6   6   1     1005.75     1049.75     69.04 o 
   7   6   1      108.30      107.74      7.88 o 
   8   6   1       65.79       53.49      5.74 o 
   9   6   1       96.54      143.80     28.84 o 
  10   6   1       18.57       10.20     17.97 o 
  11   6   1      273.50      112.54     34.99 o 
  12   6   1       20.35      -33.10     34.05 o 
  13   6   1        9.08       16.08     34.05 o 
  14   6   1        4.51       73.77     36.88 o 
  15   6   1        6.44       14.58     21.37 o 
 -14   7   1      142.45       71.87     38.77 o 
 -13   7   1        5.02      -35.94     32.15 o 
 -12   7   1       56.27      103.08     35.94 o 
 -11   7   1       66.03      156.04     40.67 o 
 -10   7   1      100.12      191.03     42.56 o 
  -9   7   1       73.58       82.28     27.43 o 
  -8   7   1      348.13      283.71     42.56 o 
  -7   7   1      107.07       84.17     25.53 o 
  -6   7   1      973.97      944.77     67.15 o 
  -5   7   1      329.27      322.87     30.29 o 
  -4   7   1      171.62      139.97     31.21 o 
  -3   7   1      235.38      242.81     14.80 o 
  -2   7   1      190.05      195.07     23.73 o 
  -1   7   1     1132.68     1123.09     46.75 o 
   0   7   1     4528.45     4805.23     94.93 o 
   1   7   1     2695.83     2668.44     71.16 o 
   2   7   1      453.02      461.99     32.98 o 
   3   7   1      398.61      389.64     43.50 o 
   4   7   1      434.63      434.58     32.43 o 
   5   7   1       98.21       62.63     21.95 o 
   6   7   1       54.85       -7.57     30.26 o 
   7   7   1      384.13      338.57     45.39 o 
   8   7   1     1212.45     1240.78     82.28 o 
   9   7   1       58.52       73.77     35.94 o 
  10   7   1       38.30       89.84     40.67 o 
  11   7   1      483.37      462.46     60.53 o 
  12   7   1       69.70       48.23     30.26 o 
  13   7   1        1.22      -65.25     43.50 o 
  14   7   1      185.63      197.65     46.34 o 
 -13   8   1       13.89      -27.43     43.50 o 
 -12   8   1       11.48       65.25     38.77 o 
 -11   8   1      254.18      319.65     52.01 o 
 -10   8   1      367.45      385.85     54.85 o 
  -9   8   1      173.73       96.46     38.77 o 
  -8   8   1        4.22      -42.56     29.32 o 
  -7   8   1       42.67      -14.19     31.21 o 
  -6   8   1       19.83        2.84     26.48 o 
  -5   8   1      424.36      449.30     37.16 o 
  -4   8   1     3116.95     3111.41    123.89 o 
  -3   8   1     4480.19     4611.43    102.29 o 
  -2   8   1      303.56      298.92     29.62 o 
  -1   8   1      270.47      216.23     24.63 o 
   0   8   1      309.85      312.01     28.37 o 
   1   8   1      133.76      119.26     14.29 o 
   2   8   1      258.64      282.87     30.38 o 
   3   8   1      476.90      465.29     52.01 o 
   4   8   1      576.33      536.07     40.12 o 
   5   8   1     1031.74      989.50     53.80 o 
   6   8   1      343.70      387.74     50.12 o 
   7   8   1       94.48      133.35     34.99 o 
   8   8   1        0.84      -20.81     33.10 o 
   9   8   1      331.39      424.63     59.58 o 
  10   8   1      207.75      225.08     50.12 o 
  11   8   1      228.51      260.07     50.12 o 
  12   8   1       48.35      -58.63     47.29 o 
  13   8   1       69.56      138.07     40.67 o 
 -12   9   1      201.77      271.42     53.91 o 
 -11   9   1       57.45       49.18     31.21 o 
 -10   9   1       30.84       48.23     35.94 o 
  -9   9   1       60.74       54.85     31.21 o 
  -8   9   1      194.80      152.26     38.77 o 
  -7   9   1      160.13       52.96     33.10 o 
  -6   9   1      330.90      327.22     49.18 o 
  -5   9   1      366.46      340.64     35.77 o 
  -4   9   1       27.44       50.80     57.22 o 
  -3   9   1      195.20      246.89     39.25 o 
  -2   9   1        2.66        5.51     19.65 o 
  -1   9   1      365.33      344.82     33.36 o 
   0   9   1      455.97      369.53     33.06 o 
   1   9   1     1733.00     1768.39     68.12 o 
   2   9   1      415.45      392.89     36.33 o 
   3   9   1        1.27      -13.92     20.00 o 
   4   9   1       15.89        1.70     19.72 o 
   5   9   1      155.33      157.87     30.00 o 
   6   9   1      696.95      534.33     59.58 o 
   7   9   1     1006.00      955.17     78.49 o 
   8   9   1       96.19      166.45     42.56 o 
   9   9   1       70.52      102.14     40.67 o 
  10   9   1       11.65       34.99     41.61 o 
  11   9   1       26.05       10.40     32.15 o 
  12   9   1       42.59      148.48     50.12 o 
 -11  10   1       83.83       63.36     38.77 o 
 -10  10   1        5.42       30.26     30.26 o 
  -9  10   1        6.85       -5.67     29.32 o 
  -8  10   1       92.44      107.81     36.88 o 
  -7  10   1        2.20      -45.39     34.05 o 
  -6  10   1      143.91       88.90     34.05 o 
  -5  10   1       28.90       58.25     21.75 o 
  -4  10   1      425.03      428.45     49.18 o 
  -3  10   1      282.99      245.07     31.43 o 
  -2  10   1       13.87        3.99     20.82 o 
  -1  10   1      124.83      102.15     30.74 o 
   0  10   1      166.42      132.43     24.40 o 
   1  10   1      268.86      273.51     33.73 o 
   2  10   1        6.59      -34.03     23.56 o 
   3  10   1      163.49      166.61     28.27 o 
   4  10   1       25.01       17.15     24.27 o 
   5  10   1       56.95       73.18     33.08 o 
   6  10   1       29.77      -24.59     37.83 o 
   7  10   1        9.20      -22.70     32.15 o 
   8  10   1        4.39        1.89     27.43 o 
   9  10   1       78.05       63.36     37.83 o 
  10  10   1        4.09       11.35     38.77 o 
  -9  11   1        2.86       15.13     35.94 o 
  -8  11   1       83.42       75.66     36.88 o 
  -7  11   1      247.74      272.06     79.91 o 
  -6  11   1       27.41       73.00     35.94 o 
  -5  11   1       87.39      121.66     37.31 o 
  -4  11   1       12.23       61.04     25.43 o 
  -3  11   1      347.15      329.84     38.72 o 
  -2  11   1        0.01      -58.16     38.77 o 
  -1  11   1        1.75      -11.51     23.73 o 
   0  11   1        4.31       -7.43     22.72 o 
   1  11   1       70.58       48.22     50.12 o 
   2  11   1      150.65       60.91     24.50 o 
   3  11   1       74.87       79.69     27.14 o 
   4  11   1        9.97       14.49     25.26 o 
   5  11   1        4.51       46.90     22.57 o 
   6  11   1       87.12      135.98     87.95 o 
   7  11   1        1.81       13.24     31.21 o 
   8  11   1       60.82      110.65     47.29 o 
  -6  12   1        1.30       21.91     27.32 o 
  -5  12   1        4.42      -39.14     31.52 o 
  -4  12   1        3.36       -1.11     24.35 o 
  -3  12   1       75.18       60.82     25.69 o 
  -2  12   1      111.83      138.89     31.21 o 
  -1  12   1       64.46       65.94     34.05 o 
   0  12   1       35.01       51.97     39.72 o 
   1  12   1      109.96       56.07     24.07 o 
   2  12   1       18.61      -21.07     30.00 o 
   3  12   1       54.04       25.77     35.05 o 
   4  12   1       79.12       93.64     30.10 o 
   5  12   1      399.22      512.63     43.70 o 
 -18   0   2        4.42       55.80     34.99 o 
 -17   0   2       55.52       42.56     28.37 o 
 -16   0   2      146.27      172.12     35.94 o 
 -15   0   2      520.73      523.93     52.01 o 
 -14   0   2      119.53      126.73     28.37 o 
 -13   0   2      568.14      597.69     48.23 o 
 -12   0   2      439.45      487.04     41.61 o 
 -11   0   2     3690.34     3850.01    101.19 o 
 -10   0   2      464.38      477.59     34.99 o 
  -9   0   2     6524.99     5936.80    251.09 o 
  -8   0   2     1391.79     1291.36     23.31 o 
  -7   0   2      378.63      443.25     11.08 o 
  -6   0   2      239.22      224.43      7.66 o 
  -5   0   2    28955.09    28147.58    103.54 o 
  -4   0   2     3695.14     3342.99     22.82 o 
  -3   0   2     1482.84     1587.48     15.37 o 
  -2   0   2     3029.08     2791.13     63.84 o 
   0   0   2     4595.85     5069.04     54.85 o 
   1   0   2     5317.08     5287.38     39.12 o 
   2   0   2    24547.61    23136.96    138.07 o 
   3   0   2    23917.00    24095.89    144.22 o 
   4   0   2     5163.90     4947.91     47.23 o 
   5   0   2     3779.20     3600.35     42.10 o 
   6   0   2      452.16      478.98     16.30 o 
   7   0   2      205.58      175.78     21.59 o 
   8   0   2     4321.40     4225.81     47.62 o 
   9   0   2     5834.67     5636.68     77.52 o 
  10   0   2     4772.44     4786.02     88.56 o 
  11   0   2        3.75      -23.08     16.56 o 
  12   0   2      158.57      134.46     22.74 o 
  13   0   2       25.33       31.06     53.91 o 
  14   0   2       80.84       73.78     23.29 o 
  15   0   2      417.48      550.59     43.71 o 
  16   0   2      503.31      631.45     47.22 o 
 -17   1   2      404.62      351.81     49.18 o 
 -16   1   2       47.33       98.35     33.10 o 
 -15   1   2       12.79      -11.35     23.64 o 
 -14   1   2      154.86      162.41     26.01 o 
 -13   1   2      326.36      314.00     17.41 o 
 -12   1   2       95.75      112.29     13.82 o 
 -11   1   2      812.27      767.21     19.01 o 
 -10   1   2     4581.95     4444.75     64.33 o 
  -9   1   2      641.56      637.17     22.50 o 
  -8   1   2     2150.30     2090.42     43.15 o 
  -7   1   2      294.55      293.72     10.12 o 
  -6   1   2     1377.00     1315.05     13.27 o 
  -5   1   2     1994.61     1873.36     18.77 o 
  -4   1   2    36338.27    35685.68    199.36 o 
  -3   1   2   104011.02    93883.87    272.13 o 
  -2   1   2    11553.41    11930.95     77.03 o 
  -1   1   2     7597.93     7464.11     56.79 o 
   0   1   2       31.11       52.96      6.62 o 
   1   1   2    26753.70    26866.73    150.84 o 
   2   1   2     1836.11     1846.14     15.86 o 
   3   1   2    33077.97    32279.94    166.21 o 
   4   1   2    14388.62    14197.83     56.81 o 
   5   1   2     1214.28     1290.20     27.84 o 
   6   1   2     1413.45     1391.99     31.09 o 
   7   1   2     4114.45     4175.64     57.80 o 
   8   1   2     4442.77     4382.70     66.37 o 
   9   1   2      205.21      194.08     16.39 o 
  10   1   2     3087.32     3110.90     51.38 o 
  11   1   2     2004.83     1978.08     30.61 o 
  12   1   2       10.44        8.02     11.47 o 
  13   1   2      161.11      167.46     17.93 o 
  14   1   2        5.33       15.56     23.75 o 
  15   1   2      138.42      167.10     20.59 o 
  16   1   2        4.88       33.40     16.11 o 
 -17   2   2       20.93       23.16     24.59 o 
 -16   2   2       63.15       76.85     20.03 o 
 -15   2   2      132.37      175.23     23.22 o 
 -14   2   2      100.08      110.96     21.66 o 
 -13   2   2        5.40        4.73     15.38 o 
 -12   2   2     1280.89     1225.80     32.58 o 
 -11   2   2      677.93      719.66     24.09 o 
 -10   2   2       58.52       92.12     10.53 o 
  -9   2   2     4416.75     4306.18     47.58 o 
  -8   2   2      358.33      387.36     10.38 o 
  -7   2   2      517.69      434.06     10.32 o 
  -6   2   2      912.14      932.12     15.37 o 
  -5   2   2     6068.88     5803.78     39.90 o 
  -4   2   2     6051.17     5674.26     38.47 o 
  -3   2   2     1728.68     2040.37     22.49 o 
  -2   2   2     4950.91     4692.28     42.64 o 
  -1   2   2     6687.31     7343.03     57.41 o 
   0   2   2     7560.71     7550.15     63.87 o 
   1   2   2     2981.18     3398.84     35.20 o 
   2   2   2    20692.60    20665.04     94.62 o 
   3   2   2     2585.19     2558.68     42.66 o 
   4   2   2      162.28      108.10      7.87 o 
   5   2   2     6873.38     6932.25     53.89 o 
   6   2   2      736.02      876.01     19.10 o 
   7   2   2     1429.42     1359.94     42.80 o 
   8   2   2     2535.92     2450.18     60.19 o 
   9   2   2     2956.93     2915.93     69.15 o 
  10   2   2      905.34      903.90     42.13 o 
  11   2   2      892.31      894.24     58.72 o 
  12   2   2        3.94      -12.48     26.48 o 
  13   2   2      298.52      274.48     24.46 o 
  14   2   2      170.56      185.64     26.65 o 
  15   2   2      160.14      186.90     30.67 o 
  16   2   2      108.41      123.45     35.46 o 
 -17   3   2       72.16       87.06     20.28 o 
 -16   3   2        0.42       10.47     19.63 o 
 -15   3   2       64.49       80.60     18.90 o 
 -14   3   2      208.92      252.79     24.19 o 
 -13   3   2      267.17      236.79     22.30 o 
 -12   3   2      234.22      237.81     14.84 o 
 -11   3   2       47.43       40.67      8.15 o 
 -10   3   2      735.13      743.74     21.28 o 
  -9   3   2       44.17       35.15      6.70 o 
  -8   3   2     4264.20     4124.92     46.87 o 
  -7   3   2     3619.40     3674.69     65.74 o 
  -6   3   2     5223.44     5051.66     53.85 o 
  -5   3   2     1000.77      878.64     19.44 o 
  -4   3   2     4848.75     5002.47     45.13 o 
  -3   3   2     1386.38     1359.03     26.51 o 
  -2   3   2      638.70      608.17     22.22 o 
  -1   3   2    22475.86    22343.33    127.39 o 
   0   3   2      505.10      655.75     25.06 o 
   1   3   2     1611.21     1422.65     25.34 o 
   2   3   2     6253.02     6295.19     66.09 o 
   3   3   2     4346.19     4328.55     95.52 o 
   4   3   2     1241.74     1158.50     52.01 o 
   5   3   2     1674.60     1449.78     61.47 o 
   6   3   2     7275.24     7234.74     70.20 o 
   7   3   2       19.82       15.97     16.55 o 
   8   3   2     1818.53     1735.59     31.69 o 
   9   3   2      172.38      181.58     29.32 o 
  10   3   2      438.30      533.38     50.12 o 
  11   3   2       39.39       50.12     29.32 o 
  12   3   2      553.34      612.82     58.63 o 
  13   3   2      154.77      156.41     25.39 o 
  14   3   2       15.03      -25.13     23.73 o 
  15   3   2       21.58       29.58     19.36 o 
  16   3   2        0.05       17.82     25.02 o 
 -17   4   2        1.07      -17.34     18.92 o 
 -16   4   2        8.58        6.00     20.21 o 
 -15   4   2        0.32       11.52     16.22 o 
 -14   4   2      432.89      469.07     30.26 o 
 -13   4   2      419.60      471.58     28.69 o 
 -12   4   2        1.80       -1.74     15.42 o 
 -11   4   2      263.48      301.33     26.61 o 
 -10   4   2      150.63      114.17      9.65 o 
  -9   4   2      758.34      820.16     37.00 o 
  -8   4   2     1025.10     1047.34     39.75 o 
  -7   4   2     3730.97     3589.17     49.34 o 
  -6   4   2     6902.90     6695.43     94.23 o 
  -5   4   2     1081.00     1115.94     34.31 o 
  -4   4   2      831.98      818.18     44.45 o 
  -3   4   2     1592.89     1487.09     31.55 o 
  -2   4   2     4675.87     4622.40     68.17 o 
  -1   4   2     3704.88     3980.36     63.13 o 
   0   4   2    18554.37    17981.92     86.11 o 
   1   4   2     6335.52     6455.46    125.78 o 
   2   4   2      756.18      772.52     24.47 o 
   3   4   2       53.54       93.73     14.66 o 
   4   4   2    10915.65    11418.58    178.74 o 
   5   4   2     1141.73     1062.99     57.69 o 
   6   4   2     3010.21     3328.92    102.14 o 
   7   4   2     5267.58     5023.58    176.85 o 
   8   4   2      243.49      206.21     43.98 o 
   9   4   2      106.80       95.52     25.53 o 
  10   4   2        5.96        2.84     18.91 o 
  11   4   2     1019.91     1052.58     72.82 o 
  12   4   2      204.69      253.45     45.39 o 
  13   4   2      170.76      331.95     52.96 o 
  14   4   2      307.39      313.70     50.60 o 
  15   4   2       14.17       31.66     46.81 o 
  16   4   2        5.51       11.35     35.94 o 
 -16   5   2        7.47       11.09     24.59 o 
 -15   5   2       84.13       99.65     23.27 o 
 -14   5   2      200.05      233.52     23.27 o 
 -13   5   2      390.06      342.44     25.24 o 
 -12   5   2     1119.15     1103.05     39.16 o 
 -11   5   2      246.13      234.15     34.99 o 
 -10   5   2      809.64      764.55     43.98 o 
  -9   5   2     2033.09     1872.72     55.07 o 
  -8   5   2     2912.11     2681.24     45.72 o 
  -7   5   2      380.65      414.93     23.27 o 
  -6   5   2     2232.08     2149.14     50.89 o 
  -5   5   2     5142.24     4958.65     69.20 o 
  -4   5   2        1.96        9.03     12.29 o 
  -3   5   2       49.73       50.26      9.44 o 
  -2   5   2     5430.63     5450.46     85.24 o 
  -1   5   2    24113.16    24834.25    176.97 o 
   0   5   2     1420.84     1464.51     27.22 o 
   1   5   2      958.68      832.23     51.07 o 
   2   5   2     6719.00     6912.30    104.65 o 
   3   5   2      690.07      726.57     36.09 o 
   4   5   2      145.95      136.09     25.06 o 
   5   5   2     4621.76     4187.44    115.85 o 
   6   5   2     8063.56     8131.27    172.12 o 
   7   5   2      102.30      104.97     30.26 o 
   8   5   2      483.97      534.33     52.96 o 
   9   5   2      184.80      175.90     33.10 o 
  10   5   2      380.15      376.40     48.23 o 
  11   5   2        6.96       -9.46     27.43 o 
  12   5   2      541.37      691.32     69.04 o 
  13   5   2      804.52      949.50     79.44 o 
  14   5   2       31.24       -7.57     34.99 o 
  15   5   2       37.20       63.45     64.31 o 
 -15   6   2        0.13       14.19     33.10 o 
 -14   6   2      281.58      253.64     56.27 o 
 -13   6   2      520.24      609.51     32.52 o 
 -12   6   2      220.13      198.25     24.07 o 
 -11   6   2      175.97      222.40     23.97 o 
 -10   6   2        3.35        4.12     38.30 o 
  -9   6   2      620.18      646.87     55.80 o 
  -8   6   2        2.45       18.30      9.96 o 
  -7   6   2     3795.15     3902.03    124.83 o 
  -6   6   2     6285.58     6544.36    159.83 o 
  -5   6   2       62.19       62.20     13.20 o 
  -4   6   2       10.06        8.83      8.46 o 
  -3   6   2      457.49      394.65     21.16 o 
  -2   6   2     5397.30     5692.26     94.62 o 
  -1   6   2     1152.06     1093.08     42.37 o 
   0   6   2    14744.95    14542.99     97.24 o 
   1   6   2     5730.89     5889.58    125.78 o 
   2   6   2       64.35       51.07     24.59 o 
   3   6   2       16.46       -9.48     17.64 o 
   4   6   2     3512.09     3657.95     86.93 o 
   5   6   2      745.51      647.82     54.85 o 
   6   6   2     1033.83      992.06     66.20 o 
   7   6   2     4345.59     3889.71     78.02 o 
   8   6   2     1398.92     1318.05     45.39 o 
   9   6   2        5.42       24.83     12.91 o 
  10   6   2      321.31      283.71     44.45 o 
  11   6   2      575.12      557.03     60.53 o 
  12   6   2       71.11       50.12     34.05 o 
  13   6   2       28.96       58.63     32.15 o 
  14   6   2      222.57      255.34     51.07 o 
 -15   7   2       81.61       57.69     38.77 o 
 -14   7   2      119.41      105.92     38.77 o 
 -13   7   2      384.94      343.30     51.07 o 
 -12   7   2      132.26      205.22     40.67 o 
 -11   7   2        0.67       26.48     28.37 o 
 -10   7   2      489.07      522.98     57.69 o 
  -9   7   2      315.79      249.67     40.67 o 
  -8   7   2     1700.39     1646.49     88.90 o 
  -7   7   2      418.66      426.52     47.29 o 
  -6   7   2     4170.81     4068.47    135.24 o 
  -5   7   2     2237.19     2316.78    103.08 o 
  -4   7   2       41.89       35.71     10.06 o 
  -3   7   2        5.87       17.93     10.04 o 
  -2   7   2      620.04      592.93     36.76 o 
  -1   7   2     7665.37     7719.20    119.61 o 
   0   7   2      211.27      211.79     12.92 o 
   1   7   2     1777.59     1664.49     63.84 o 
   2   7   2     1622.02     1564.22     84.17 o 
   3   7   2     1581.39     1654.02     61.19 o 
   4   7   2      196.02      181.89     27.03 o 
   5   7   2     1116.84     1163.76     54.35 o 
   6   7   2     4362.99     4385.29    146.59 o 
   7   7   2       49.17       28.37     27.43 o 
   8   7   2      749.70      821.83     69.98 o 
   9   7   2      152.78      145.64     37.83 o 
  10   7   2      307.43      346.13     52.96 o 
  11   7   2       84.33      -21.75     37.83 o 
  12   7   2      254.80      307.36     52.96 o 
  13   7   2      180.18      181.58     44.45 o 
  14   7   2        6.51      -11.35     36.88 o 
 -14   8   2       56.40       32.15     33.10 o 
 -13   8   2       45.14      -37.83     40.67 o 
 -12   8   2       93.66      132.40     43.50 o 
 -11   8   2      107.04      133.35     40.67 o 
 -10   8   2        1.72       15.13     28.37 o 
  -9   8   2      606.90      576.89     59.58 o 
  -8   8   2      210.62      255.34     44.45 o 
  -7   8   2      261.80      242.10     42.56 o 
  -6   8   2      869.09      929.64     70.93 o 
  -5   8   2      754.83      659.75     42.11 o 
  -4   8   2     1401.27     1554.90     73.29 o 
  -3   8   2      200.16      173.94     36.88 o 
  -2   8   2     3184.23     3231.26    217.04 o 
  -1   8   2       48.15       -9.24     20.70 o 
   0   8   2     1345.69     1249.06     37.28 o 
   1   8   2       26.56       15.83     16.37 o 
   2   8   2     1638.02     1759.48    111.59 o 
   3   8   2      768.41      681.13     82.75 o 
   4   8   2      154.26      211.68     29.04 o 
   5   8   2     1318.19     1355.07     62.02 o 
   6   8   2       86.03       75.66     33.10 o 
   7   8   2      579.73      548.52     59.58 o 
   8   8   2       19.68       87.01     39.72 o 
   9   8   2      126.45      213.73     49.18 o 
  10   8   2        5.52       15.13     37.83 o 
  11   8   2      422.99      587.29     71.87 o 
  12   8   2       79.20       31.21     38.77 o 
  13   8   2       12.41      -72.35     48.23 o 
 -12   9   2       62.08      155.10     48.23 o 
 -11   9   2       72.81       57.69     36.88 o 
 -10   9   2      659.16      701.72     71.87 o 
  -9   9   2       16.45       -1.89     31.21 o 
  -8   9   2       50.34       55.80     28.37 o 
  -7   9   2       29.47        2.84     30.26 o 
  -6   9   2      351.88      313.03     44.45 o 
  -5   9   2      206.02      272.99     34.40 o 
  -4   9   2      331.60      338.09     34.70 o 
  -3   9   2     1212.27     1281.58     59.47 o 
  -2   9   2      196.60      178.16     26.72 o 
  -1   9   2      509.84      441.20     36.49 o 
   0   9   2      475.06      421.77     35.37 o 
   1   9   2      965.54      963.03     50.70 o 
   2   9   2      123.92      113.36     33.57 o 
   3   9   2      914.04      887.08     41.17 o 
   4   9   2      832.83      798.30     49.82 o 
   5   9   2       17.09      -17.67     22.33 o 
   6   9   2      167.27      106.87     34.99 o 
   7   9   2       71.87      121.05     41.61 o 
   8   9   2      344.22      296.01     51.07 o 
   9   9   2       19.94       16.08     29.32 o 
  10   9   2      179.35      286.55     57.69 o 
  11   9   2       64.87       78.49     36.88 o 
 -11  10   2      166.00      285.61     56.74 o 
 -10  10   2       20.93       17.97     37.83 o 
  -9  10   2      520.70      569.32     69.04 o 
  -8  10   2       38.01      -37.83     42.56 o 
  -7  10   2       88.65       93.63     36.88 o 
  -6  10   2      217.42      242.55     52.49 o 
  -5  10   2     2308.59     2335.65     79.74 o 
  -4  10   2      667.25      775.86     51.44 o 
  -3  10   2       74.92       36.46     22.33 o 
  -2  10   2     1649.06     1823.23    165.50 o 
  -1  10   2      695.69      699.85     47.47 o 
   0  10   2       13.98      -39.56     32.15 o 
   1  10   2       10.78       12.61     19.24 o 
   2  10   2     2727.80     2770.01     90.09 o 
   3  10   2      404.75      395.08     41.74 o 
   4  10   2      483.13      505.31     35.41 o 
   5  10   2      116.87      149.73     30.66 o 
   6  10   2      149.23      130.51     39.72 o 
   7  10   2      169.24      155.10     44.45 o 
   8  10   2      321.07      349.92     58.63 o 
   9  10   2      531.37      535.28     68.09 o 
  10  10   2      186.49      149.42     46.34 o 
  -9  11   2      147.04      152.26     44.45 o 
  -8  11   2       10.09      -15.13     39.72 o 
  -7  11   2        9.36       56.76     25.17 o 
  -6  11   2      125.80      122.55     61.00 o 
  -5  11   2       22.03       61.78     27.32 o 
  -4  11   2      259.59      280.72     37.78 o 
  -3  11   2      655.30      810.62     62.42 o 
  -2  11   2       36.42       33.35     23.56 o 
  -1  11   2       29.72        3.89     20.91 o 
   0  11   2      135.06      125.29     26.10 o 
   1  11   2      815.07      875.99     56.79 o 
   2  11   2        3.80      -21.33     24.12 o 
   3  11   2      757.86      797.94     44.77 o 
   4  11   2      386.58      388.34     34.20 o 
   5  11   2      115.60      137.93     25.59 o 
   6  11   2        5.01        9.82     24.63 o 
   7  11   2       99.03       93.63     33.10 o 
   8  11   2       39.85      164.55     51.07 o 
  -6  12   2       16.95       29.17     43.98 o 
  -5  12   2      257.86      186.67     27.38 o 
  -4  12   2      154.94      182.36     33.85 o 
  -3  12   2      129.59       87.28     61.94 o 
  -2  12   2      813.39      787.02     57.61 o 
  -1  12   2       23.95      -52.49     34.99 o 
   0  12   2       71.81       89.35     26.93 o 
   1  12   2       23.14      -55.97     55.80 o 
   2  12   2      321.42      319.28     45.83 o 
   3  12   2      201.90      174.14     27.23 o 
   4  12   2        1.41      -12.64     22.67 o 
   5  12   2      263.44      284.93     34.00 o 
 -18   1   3       43.64       67.64     25.17 o 
 -17   1   3        3.48       47.29     23.41 o 
 -16   1   3        9.81       60.65     29.32 o 
 -15   1   3        3.46        5.79     26.95 o 
 -14   1   3       80.21       85.72     14.10 o 
 -13   1   3      442.05      445.01     23.85 o 
 -12   1   3      221.59      259.90     16.11 o 
 -11   1   3       12.09       17.79      6.03 o 
 -10   1   3       49.14       51.81      7.04 o 
  -9   1   3      136.88      130.33      8.21 o 
  -8   1   3      147.27      156.13      9.08 o 
  -7   1   3       14.81       16.06      3.37 o 
  -6   1   3       26.03       16.98      3.01 o 
  -5   1   3      124.52      104.04      3.99 o 
  -4   1   3     8970.67     9309.81     39.72 o 
  -3   1   3       33.97       30.75      5.43 o 
  -2   1   3     8296.10     8596.41     57.27 o 
  -1   1   3     3580.08     3847.26     28.24 o 
   0   1   3     4832.61     5081.75     28.65 o 
   1   1   3     5887.04     5938.78     29.89 o 
   2   1   3     7776.82     8092.18     34.95 o 
   3   1   3      608.10      611.69     10.88 o 
   4   1   3     3093.76     3345.25     25.67 o 
   5   1   3        1.27        1.66      3.46 o 
   6   1   3      388.94      416.86     10.88 o 
   7   1   3       13.77        5.56      5.38 o 
   8   1   3      298.57      271.30     18.55 o 
   9   1   3      998.81      983.17     33.77 o 
  10   1   3      343.45      313.17     14.12 o 
  11   1   3      138.09      128.83     13.18 o 
  12   1   3      268.29      206.24     17.88 o 
  13   1   3       10.10       -2.60     12.13 o 
  14   1   3       10.79       25.79     14.91 o 
  15   1   3       19.32       37.62     15.79 o 
  16   1   3       42.89       62.20     17.94 o 
 -17   2   3       53.94       50.14     22.47 o 
 -16   2   3       10.81       14.56     20.46 o 
 -15   2   3      199.32      202.00     27.95 o 
 -14   2   3       14.23        9.13     17.66 o 
 -13   2   3       24.34       19.17      8.84 o 
 -12   2   3       26.64       18.27      8.94 o 
 -11   2   3       35.35       43.22      8.94 o 
 -10   2   3      788.47      752.81     22.52 o 
  -9   2   3     2367.27     2388.20     36.44 o 
  -8   2   3     3108.76     3229.17     30.62 o 
  -7   2   3      902.95      897.21     13.83 o 
  -6   2   3      742.17      867.47     12.90 o 
  -5   2   3     1234.27     1234.27     16.60 o 
  -4   2   3    10387.04    10549.83     41.81 o 
  -3   2   3     5995.72     6162.24     66.87 o 
  -2   2   3    17306.06    18267.47     72.21 o 
  -1   2   3    14837.37    15227.06     80.24 o 
   0   2   3     4720.02     4709.97     31.75 o 
   1   2   3      192.69      216.72     10.07 o 
   2   2   3       62.11       47.71      5.90 o 
   3   2   3     2139.70     2056.31     26.07 o 
   4   2   3     4675.64     4589.88     55.21 o 
   5   2   3     5642.80     5907.90     54.60 o 
   6   2   3     5205.09     5294.28     53.05 o 
   7   2   3     2907.57     2935.19     76.60 o 
   8   2   3        7.08        1.15     13.70 o 
   9   2   3      100.94      131.06     15.23 o 
  10   2   3        2.99       30.26     20.06 o 
  11   2   3        4.88       22.82     17.91 o 
  12   2   3      342.14      317.02     25.43 o 
  13   2   3      524.98      520.37     41.85 o 
  14   2   3       12.06       11.81     15.81 o 
  15   2   3       14.41       27.81     18.60 o 
  16   2   3        0.38      -24.02     25.98 o 
 -17   3   3        2.42      -16.89     22.70 o 
 -16   3   3       15.82        4.47     20.19 o 
 -15   3   3      190.22      162.08     29.29 o 
 -14   3   3       31.28       36.45     15.37 o 
 -13   3   3       20.46       26.79     16.57 o 
 -12   3   3      697.01      724.41     24.43 o 
 -11   3   3      453.39      457.87     18.85 o 
 -10   3   3        5.83        9.99      6.48 o 
  -9   3   3      322.44      326.19     11.08 o 
  -8   3   3       11.63        9.27      6.03 o 
  -7   3   3      142.67      124.48      8.67 o 
  -6   3   3     7680.46     7905.17     55.66 o 
  -5   3   3     5328.69     5214.05     44.67 o 
  -4   3   3     5954.32     6196.95     52.40 o 
  -3   3   3      552.91      639.43     15.10 o 
  -2   3   3      172.75      210.80     18.70 o 
  -1   3   3     3122.60     3245.60     28.85 o 
   0   3   3     1368.19     1367.41     22.96 o 
   1   3   3     2779.44     2574.15     29.38 o 
   2   3   3     6795.98     6783.16     65.08 o 
   3   3   3     2356.70     2322.20     46.97 o 
   4   3   3     1506.46     1618.75     21.98 o 
   5   3   3      133.25      132.51     11.34 o 
   6   3   3      175.83      213.14     13.07 o 
   7   3   3      801.11      757.53     22.50 o 
   8   3   3     1294.94     1314.25     28.73 o 
   9   3   3     1639.39     1668.46     56.16 o 
  10   3   3     2295.59     2177.10     67.20 o 
  11   3   3      613.63      591.95     39.12 o 
  12   3   3       17.26      107.81     37.83 o 
  13   3   3        0.07        7.02     44.45 o 
  14   3   3       15.96      -30.52     33.57 o 
  15   3   3       46.63       32.62     45.87 o 
  16   3   3       32.98       20.51     24.99 o 
 -17   4   3        8.89       -6.44     20.60 o 
 -16   4   3        0.61        6.26     16.68 o 
 -15   4   3        2.11       47.81     17.65 o 
 -14   4   3       35.71       83.79     17.92 o 
 -13   4   3      382.15      375.86     25.50 o 
 -12   4   3       82.13       96.94     14.82 o 
 -11   4   3      167.33      169.72     16.39 o 
 -10   4   3      216.72      225.21     11.35 o 
  -9   4   3     1578.45     1477.99     36.43 o 
  -8   4   3       46.42       43.69      8.78 o 
  -7   4   3      116.44      115.41     11.82 o 
  -6   4   3       90.20       80.18     21.75 o 
  -5   4   3      125.66      108.75     11.98 o 
  -4   4   3     1681.13     1703.48     34.34 o 
  -3   4   3     3838.02     4001.56     45.30 o 
  -2   4   3     1663.46     1789.27     34.58 o 
  -1   4   3     1322.81     1365.80     32.18 o 
   0   4   3     8371.44     9020.66     69.10 o 
   1   4   3     7309.86     8039.61     70.57 o 
   2   4   3      427.67      434.00     12.78 o 
   3   4   3     2038.84     1981.11     54.79 o 
   4   4   3      333.99      342.35     33.10 o 
   5   4   3     3733.30     3583.62    170.23 o 
   6   4   3     1873.20     1926.83     88.90 o 
   7   4   3     1896.24     1935.09     43.66 o 
   8   4   3      112.35       98.77     11.82 o 
   9   4   3        4.68      -43.50     30.26 o 
  10   4   3      123.27      105.92     30.26 o 
  11   4   3      115.98      142.80     33.10 o 
  12   4   3       16.30       23.64     28.37 o 
  13   4   3      183.35      296.01     51.07 o 
  14   4   3       80.66      116.49     46.34 o 
  15   4   3        1.69      -38.08     25.39 o 
 -16   5   3      108.15      135.62     35.46 o 
 -15   5   3      100.04       54.85     20.06 o 
 -14   5   3        0.10       16.59     15.03 o 
 -13   5   3       95.96       82.02     16.39 o 
 -12   5   3       35.83       25.64     12.28 o 
 -11   5   3      235.06      196.14     17.62 o 
 -10   5   3       42.18       27.45     11.98 o 
  -9   5   3      319.69      352.65     26.10 o 
  -8   5   3       28.80        4.73     19.86 o 
  -7   5   3      355.24      343.30     35.94 o 
  -6   5   3       65.81       69.40     16.08 o 
  -5   5   3      926.75      927.67     34.47 o 
  -4   5   3      236.09      269.54     19.08 o 
  -3   5   3       87.95       59.58     17.97 o 
  -2   5   3      734.45      854.11     32.35 o 
  -1   5   3      607.87      785.46     31.33 o 
   0   5   3      196.75      187.93     16.72 o 
   1   5   3      101.91      219.63     18.02 o 
   2   5   3       72.85      100.47     19.86 o 
   3   5   3      146.10      162.56     18.58 o 
   4   5   3        2.40      -34.05     22.70 o 
   5   5   3       82.50      104.03     27.43 o 
   6   5   3       27.01       43.50     25.53 o 
   7   5   3        0.50       17.02     25.53 o 
   8   5   3       50.99       85.11     27.43 o 
   9   5   3       82.17       23.64     26.48 o 
  10   5   3       97.89       64.31     32.15 o 
  11   5   3       37.68       21.75     29.32 o 
  12   5   3        5.01       21.75     30.26 o 
  13   5   3        2.90       25.53     34.05 o 
  14   5   3       21.09       79.44     43.50 o 
  15   5   3        4.58      -12.46     50.12 o 
 -16   6   3       22.86       54.85     39.72 o 
 -15   6   3        7.73        0.95     30.26 o 
 -14   6   3        0.42      -49.18     35.94 o 
 -13   6   3        0.78       -8.01     14.15 o 
 -12   6   3       67.39       25.04     15.50 o 
 -11   6   3        5.74        2.06     12.37 o 
 -10   6   3       85.49      104.97     31.21 o 
  -9   6   3      439.33      498.39     50.12 o 
  -8   6   3      216.63      222.24     34.05 o 
  -7   6   3       22.60        0.95     23.64 o 
  -6   6   3        8.37       32.11     17.97 o 
  -5   6   3       51.16       55.80     17.02 o 
  -4   6   3      367.36      371.60     22.90 o 
  -3   6   3       32.28       55.88     49.18 o 
  -2   6   3     1119.39     1102.80     32.26 o 
  -1   6   3       92.21       76.67      9.99 o 
   0   6   3      176.10      205.80     32.15 o 
   1   6   3        1.54       14.52     14.37 o 
   2   6   3        1.44       -5.64     17.04 o 
   3   6   3      408.78      447.78     33.10 o 
   4   6   3       25.79        6.15     16.72 o 
   5   6   3     1946.05     2138.27     96.46 o 
   6   6   3      459.24      370.26     34.99 o 
   7   6   3       35.26       42.84     27.43 o 
   8   6   3       18.83       11.35     29.32 o 
   9   6   3      377.67      331.95     48.23 o 
  10   6   3       12.56      -34.99     35.94 o 
  11   6   3      155.16      161.72     38.77 o 
  12   6   3       14.46        2.84     36.88 o 
  13   6   3        7.56       -4.73     36.88 o 
  14   6   3        0.21       15.13     38.77 o 
 -15   7   3       19.38       15.13     32.15 o 
 -14   7   3       58.13       66.20     32.15 o 
 -13   7   3       12.50      -30.26     34.99 o 
 -12   7   3        1.63       31.21     33.10 o 
 -11   7   3      107.29      143.75     35.94 o 
 -10   7   3       56.66      130.51     36.88 o 
  -9   7   3       56.08       79.44     30.26 o 
  -8   7   3      160.72      176.85     35.94 o 
  -7   7   3     2297.74     2344.43    103.08 o 
  -6   7   3     4122.67     4105.36    134.29 o 
  -5   7   3      236.19      257.94     44.45 o 
  -4   7   3      150.06      135.83     15.89 o 
  -3   7   3      952.41      976.06     45.14 o 
  -2   7   3       79.61       92.33     17.30 o 
  -1   7   3     1329.67     1324.52     39.80 o 
   0   7   3     1062.98     1038.22     45.24 o 
   1   7   3      732.33      790.36     50.12 o 
   2   7   3      872.34      845.80     43.71 o 
   3   7   3      997.63      995.29     49.15 o 
   4   7   3      623.94      659.20     41.79 o 
   5   7   3        1.94       -1.89     24.59 o 
   6   7   3       17.75       28.37     30.26 o 
   7   7   3      713.30      722.53     68.09 o 
   8   7   3      446.67      430.30     56.74 o 
   9   7   3      117.30      117.27     36.88 o 
  10   7   3       71.41       26.48     33.10 o 
  11   7   3       53.45       38.77     34.99 o 
  12   7   3       40.04       35.94     37.83 o 
  13   7   3        6.95      -15.13     40.67 o 
 -14   8   3       32.80       27.43     35.94 o 
 -13   8   3       11.44        0.00     34.99 o 
 -12   8   3      101.16      148.48     44.45 o 
 -11   8   3       10.73       38.77     34.99 o 
 -10   8   3        7.22       46.34     30.26 o 
  -9   8   3       73.00       81.33     34.05 o 
  -8   8   3      123.64       88.90     29.32 o 
  -7   8   3       51.08       55.80     31.21 o 
  -6   8   3        2.83      -31.21     34.99 o 
  -5   8   3      620.47      639.30     58.63 o 
  -4   8   3      120.03      145.20     34.05 o 
  -3   8   3     1538.48     1622.29     46.40 o 
  -2   8   3      789.75      812.66     31.39 o 
  -1   8   3     1615.91     1609.58     37.09 o 
   0   8   3      466.78      452.86     33.36 o 
   1   8   3       31.65       36.11     15.68 o 
   2   8   3        2.85        1.06     23.66 o 
   3   8   3      377.29      371.44     35.06 o 
   4   8   3     1176.80     1203.90     58.18 o 
   5   8   3     1281.50     1312.69     61.72 o 
   6   8   3      117.90      106.87     36.88 o 
   7   8   3      468.31      509.74     61.47 o 
   8   8   3      668.46      609.99     65.25 o 
   9   8   3      338.08      360.32     56.74 o 
  10   8   3        7.34       40.67     40.67 o 
  11   8   3      127.35      180.63     46.34 o 
  12   8   3       85.61      105.92     37.83 o 
 -12   9   3        0.05       25.53     34.99 o 
 -11   9   3        4.58       54.85     37.83 o 
 -10   9   3       25.52       15.13     31.21 o 
  -9   9   3        9.64      -19.86     30.26 o 
  -8   9   3      528.96      541.90     60.53 o 
  -7   9   3      577.35      620.39     63.36 o 
  -6   9   3      457.57      378.29     49.18 o 
  -5   9   3       42.95       55.83     64.78 o 
  -4   9   3      280.58      258.97     30.76 o 
  -3   9   3      256.59      280.12     32.14 o 
  -2   9   3     1072.93     1077.46     55.02 o 
  -1   9   3       90.69       72.14     21.37 o 
   0   9   3      912.47      931.83     50.77 o 
   1   9   3      113.38       85.59     22.47 o 
   2   9   3      380.69      360.66     30.68 o 
   3   9   3      354.22      415.17     33.44 o 
   4   9   3      870.39      906.57     90.79 o 
   5   9   3        8.09        7.43     20.87 o 
   6   9   3      304.58      186.31     39.72 o 
   7   9   3      182.76      207.11     46.34 o 
   8   9   3       12.64        6.62     36.88 o 
   9   9   3      180.45      224.13     49.18 o 
  10   9   3       23.83       93.63     45.39 o 
  11   9   3        3.40       17.02     34.99 o 
 -11  10   3       10.51       -4.73     31.21 o 
 -10  10   3       10.86      -35.94     34.99 o 
  -9  10   3       53.49       31.21     29.32 o 
  -8  10   3       98.10       54.85     33.10 o 
  -7  10   3        1.68      -53.91     38.77 o 
  -6  10   3       50.49       98.28     80.39 o 
  -5  10   3       96.39       98.54     27.46 o 
  -4  10   3        0.48        5.40     27.90 o 
  -3  10   3       45.02       41.23     23.38 o 
  -2  10   3      476.72      522.84     44.00 o 
  -1  10   3        4.68      -35.01     63.36 o 
   0  10   3      200.58      197.83     37.83 o 
   1  10   3        3.77      -37.53     25.02 o 
   2  10   3        0.20      -12.02     22.45 o 
   3  10   3       84.68       82.98     20.86 o 
   4  10   3      130.16      143.97     38.51 o 
   5  10   3       67.85       72.25     39.72 o 
   6  10   3       75.19       93.63     35.94 o 
   7  10   3       14.94      -27.43     31.21 o 
   8  10   3       55.58       66.20     39.72 o 
   9  10   3       47.06       71.87     41.61 o 
  -9  11   3       20.96        7.57     34.99 o 
  -8  11   3        0.38       -0.15    105.92 o 
  -7  11   3       59.05       52.66     26.81 o 
  -6  11   3       18.41       -7.16     57.69 o 
  -5  11   3      171.36      242.01     50.60 o 
  -4  11   3        3.74       35.78     23.64 o 
  -3  11   3      125.02      103.75     55.80 o 
  -2  11   3       89.69       45.29     35.94 o 
  -1  11   3       13.88       -6.58     24.54 o 
   0  11   3       24.28      -29.77     26.72 o 
   1  11   3        2.63       -8.51     24.63 o 
   2  11   3      415.86      450.62     34.98 o 
   3  11   3       77.30       31.93     17.75 o 
   4  11   3       46.39       65.14     20.16 o 
   5  11   3        0.43       -4.72     24.97 o 
   6  11   3        0.32       25.13     73.77 o 
   7  11   3        6.43       34.05     37.83 o 
  -6  12   3      187.16      186.12     37.00 o 
  -5  12   3       14.49       10.39     26.31 o 
  -4  12   3      275.82      420.52     43.80 o 
  -3  12   3       77.67       76.72     27.20 o 
  -2  12   3        3.63      -22.02     26.55 o 
  -1  12   3       20.78       42.15     23.15 o 
   0  12   3      139.29      162.92     31.13 o 
   1  12   3       65.48       31.68     25.41 o 
   2  12   3       25.94       -4.69     21.67 o 
   3  12   3      125.25      175.66     26.43 o 
   4  12   3       11.08       17.78     24.91 o 
 -18   0   4       13.72      -32.15     36.88 o 
 -17   0   4        0.54        0.00     37.83 o 
 -16   0   4       51.81      111.59     25.63 o 
 -15   0   4        5.41        3.59     16.60 o 
 -14   0   4      124.56      117.76     22.02 o 
 -13   0   4      208.38      266.89     26.39 o 
 -12   0   4       46.58       67.72     21.75 o 
 -11   0   4       47.80       37.50     13.35 o 
 -10   0   4      160.62      148.82     10.71 o 
  -9   0   4     2848.80     2800.40     39.94 o 
  -8   0   4     1676.73     1721.72     36.17 o 
  -7   0   4    22489.04    22441.19     78.09 o 
  -6   0   4    24918.85    24498.14    130.73 o 
  -5   0   4      248.67      279.71      7.21 o 
  -4   0   4        1.00        2.91      3.69 o 
  -3   0   4     4736.38     4655.72     57.72 o 
  -2   0   4    11397.12    11015.71    110.65 o 
  -1   0   4     4589.63     4928.69     30.51 o 
   0   0   4     5120.43     4683.86     27.63 o 
   1   0   4    23701.10    24368.51     90.20 o 
   2   0   4      136.27      198.53      9.42 o 
   3   0   4       40.21       40.73      4.88 o 
   4   0   4    23974.45    24858.42    106.33 o 
   5   0   4    24855.84    25616.66    271.89 o 
   6   0   4      120.90      172.68     20.33 o 
   7   0   4     7113.71     7086.89     78.72 o 
   8   0   4     1389.82     1443.15     37.06 o 
   9   0   4       21.11       20.36      9.22 o 
  10   0   4      265.00      244.06     16.51 o 
  11   0   4     1043.35     1013.06     28.08 o 
  12   0   4      219.20      231.25     28.37 o 
  13   0   4       89.06      128.87     24.07 o 
  14   0   4       33.01       93.89     25.17 o 
  15   0   4       67.93       94.78     33.10 o 
  16   0   4        8.22       58.99     28.63 o 
 -18   1   4       32.37       66.11     22.92 o 
 -17   1   4       11.94       -8.11     25.53 o 
 -16   1   4       14.15       16.53     18.44 o 
 -15   1   4      352.34      367.09     29.91 o 
 -14   1   4      743.24      826.23     31.10 o 
 -13   1   4        6.36       13.55     11.74 o 
 -12   1   4     1073.45     1154.39     35.64 o 
 -11   1   4      294.15      287.97     13.23 o 
 -10   1   4       37.92       36.88      7.10 o 
  -9   1   4      967.19      904.04     20.72 o 
  -8   1   4     6078.66     5931.11     46.41 o 
  -7   1   4     4549.93     4394.86     26.83 o 
  -6   1   4        9.68        9.42      2.66 o 
  -5   1   4      359.89      295.25      6.13 o 
  -4   1   4     1454.92     1550.99     15.13 o 
  -3   1   4      169.96      117.61      5.32 o 
  -2   1   4      541.11      495.35     11.96 o 
  -1   1   4    41793.36    40414.82    396.11 o 
   0   1   4     4833.85     4786.22     30.28 o 
   1   1   4       10.25       26.30      2.88 o 
   2   1   4     3986.21     4016.04     23.14 o 
   3   1   4      551.62      424.24      9.30 o 
   4   1   4      780.90      945.76     17.80 o 
   5   1   4     7283.92     7040.77     62.38 o 
   6   1   4    10131.67     9739.68     74.59 o 
   7   1   4     1973.16     2052.25     26.04 o 
   8   1   4        2.70        0.92      4.03 o 
   9   1   4       73.32       53.93      9.55 o 
  10   1   4      474.92      447.97     18.82 o 
  11   1   4       61.83       50.44      9.18 o 
  12   1   4     1001.33     1034.10     35.92 o 
  13   1   4     1060.87     1073.12     38.26 o 
  14   1   4       60.94       49.64     19.80 o 
  15   1   4        4.36       32.17     15.53 o 
 -17   2   4        0.76       16.98     18.20 o 
 -16   2   4      104.04      121.50     24.92 o 
 -15   2   4        5.71       -2.77     25.06 o 
 -14   2   4      226.29      194.50     25.65 o 
 -13   2   4      517.26      600.90     27.45 o 
 -12   2   4       32.55       42.15     10.17 o 
 -11   2   4     1668.67     1672.86     40.39 o 
 -10   2   4        5.66        5.16     10.15 o 
  -9   2   4     1539.23     1419.56     25.27 o 
  -8   2   4      132.25      127.87      6.79 o 
  -7   2   4     3676.96     3455.51     30.01 o 
  -6   2   4     5582.13     5279.19     37.36 o 
  -5   2   4      904.28      865.89     18.00 o 
  -4   2   4     6570.87     6679.35     41.71 o 
  -3   2   4       30.92       29.07      4.34 o 
  -2   2   4    21779.98    22066.12     98.88 o 
  -1   2   4      192.72      207.86      5.55 o 
   0   2   4    22465.48    22422.63     75.17 o 
   1   2   4     4632.65     4714.73     30.86 o 
   2   2   4     1991.89     1902.04     19.85 o 
   3   2   4      194.78      200.00      8.06 o 
   4   2   4     4229.30     4230.57     48.71 o 
   5   2   4     4265.69     4218.06     49.98 o 
   6   2   4        8.52       28.12      7.01 o 
   7   2   4     2675.22     2577.48     61.85 o 
   8   2   4       32.75       47.90     12.73 o 
   9   2   4     1358.37     1454.09     52.83 o 
  10   2   4      164.37      191.72     24.35 o 
  11   2   4      288.59      328.35     43.50 o 
  12   2   4      394.69      393.86     27.77 o 
  13   2   4       13.97       -4.80     16.62 o 
  14   2   4      138.68      132.76     33.57 o 
  15   2   4        2.73      -11.06     17.69 o 
 -17   3   4       47.23       54.77     47.76 o 
 -16   3   4        0.85       -0.95     18.40 o 
 -15   3   4       47.09       40.93     19.25 o 
 -14   3   4       24.92       30.65     30.26 o 
 -13   3   4      285.85      263.14     19.33 o 
 -12   3   4      472.30      524.57     24.65 o 
 -11   3   4      336.56      301.79     11.72 o 
 -10   3   4     1772.24     1721.36     26.34 o 
  -9   3   4       31.34       27.58      7.30 o 
  -8   3   4     2173.77     2183.09     33.71 o 
  -7   3   4     1298.24     1272.72     23.75 o 
  -6   3   4      498.85      428.76     14.40 o 
  -5   3   4      685.95      611.24     18.21 o 
  -4   3   4     4726.44     5086.33     55.89 o 
  -3   3   4     3791.46     3409.64     45.21 o 
  -2   3   4     6865.01     7722.87     59.59 o 
  -1   3   4     4435.56     4579.01     47.15 o 
   0   3   4     1852.26     2048.90     31.04 o 
   1   3   4     8461.10     8436.13     79.27 o 
   2   3   4     3943.66     3898.28     41.87 o 
   3   3   4     5310.70     5301.21     45.86 o 
   4   3   4     2163.09     2049.92     27.20 o 
   5   3   4      174.70      194.71     12.85 o 
   6   3   4     2878.46     2860.78     45.08 o 
   7   3   4      180.12      168.64     12.70 o 
   8   3   4     2460.09     2454.88     67.20 o 
   9   3   4        2.24       28.54     28.37 o 
  10   3   4     1074.01     1148.40     52.15 o 
  11   3   4        4.05       29.86     18.98 o 
  12   3   4      796.18      797.67     47.42 o 
  13   3   4      170.74      169.00     31.68 o 
  14   3   4      110.23       34.22     48.70 o 
  15   3   4      156.10      141.76     28.37 o 
 -17   4   4       27.24       11.01     21.69 o 
 -16   4   4      106.23      113.39     34.99 o 
 -15   4   4      212.65      247.03     32.39 o 
 -14   4   4       57.78       67.25     16.77 o 
 -13   4   4      118.61      136.22     17.00 o 
 -12   4   4      817.08      822.70     32.56 o 
 -11   4   4      941.11      950.57     32.75 o 
 -10   4   4       92.12       87.17      8.49 o 
  -9   4   4     1225.63     1205.17     34.25 o 
  -8   4   4      173.88      172.44     12.67 o 
  -7   4   4      463.22      458.49     18.61 o 
  -6   4   4      369.20      370.30     14.22 o 
  -5   4   4    11092.83    10953.76     98.01 o 
  -4   4   4    14786.56    15018.72    129.46 o 
  -3   4   4      716.10      759.39     22.66 o 
  -2   4   4     2497.74     2435.99     27.96 o 
  -1   4   4      765.06      934.13     21.19 o 
   0   4   4     3226.15     3369.22     40.95 o 
   1   4   4       70.22       75.87      8.52 o 
   2   4   4    12078.87    11623.82     97.86 o 
   3   4   4     8374.99     8213.32    336.20 o 
   4   4   4      100.41      142.80     26.48 o 
   5   4   4      641.07      603.75     33.10 o 
   6   4   4      200.14      261.96     35.94 o 
   7   4   4      435.35      374.50     39.72 o 
   8   4   4      298.19      280.88     39.72 o 
   9   4   4     1860.64     1932.10     92.68 o 
  10   4   4     2146.30     2074.90    101.19 o 
  11   4   4       29.98       59.58     32.15 o 
  12   4   4        9.81      110.65     39.72 o 
  13   4   4       52.30       86.06     41.61 o 
  14   4   4       53.38      104.03     46.34 o 
  15   4   4       34.73       -8.55     25.74 o 
 -16   5   4       69.00      175.63     52.01 o 
 -15   5   4        0.71       12.49     18.98 o 
 -14   5   4        6.02       27.83     19.72 o 
 -13   5   4      119.26      123.86     17.10 o 
 -12   5   4      117.00      138.20     16.53 o 
 -11   5   4       22.08        9.23     12.88 o 
 -10   5   4     1816.19     1794.14     41.69 o 
  -9   5   4     1297.18     1412.22     40.41 o 
  -8   5   4      294.66      304.34     38.77 o 
  -7   5   4      450.78      449.22     38.77 o 
  -6   5   4     5417.31     5391.53    129.56 o 
  -5   5   4     1373.91     1314.55     71.87 o 
  -4   5   4     3321.79     3364.53     68.42 o 
  -3   5   4    10127.96    10208.02     94.58 o 
  -2   5   4     4688.26     4886.12     61.20 o 
  -1   5   4        5.23        7.74      5.32 o 
   0   5   4     1043.99     1052.37     27.09 o 
   1   5   4     8949.29     9026.18     87.24 o 
   2   5   4      434.28      359.37     14.91 o 
   3   5   4     3251.00     3149.53     53.43 o 
   4   5   4     6976.79     6726.88    156.04 o 
   5   5   4      139.10      156.99     32.15 o 
   6   5   4        0.22        0.95      9.46 o 
   7   5   4     3843.31     3922.83    131.45 o 
   8   5   4     3227.56     3337.43    124.83 o 
   9   5   4      461.83      383.02     47.29 o 
  10   5   4      410.66      479.48     56.74 o 
  11   5   4      226.22      257.23     48.23 o 
  12   5   4       34.52       41.61     35.94 o 
  13   5   4       24.43       18.91     35.94 o 
  14   5   4      109.24      219.41     50.12 o 
 -15   6   4       58.52       51.07     30.26 o 
 -14   6   4        0.17        0.05     18.84 o 
 -13   6   4       41.35        8.17     17.50 o 
 -12   6   4      395.27      370.72     44.45 o 
 -11   6   4      841.69      871.75     45.39 o 
 -10   6   4       30.86       57.32     14.20 o 
  -9   6   4     3166.43     2942.12    108.76 o 
  -8   6   4      305.46      336.68     39.72 o 
  -7   6   4      160.75      168.34     29.32 o 
  -6   6   4      129.55      116.32     24.59 o 
  -5   6   4     3701.58     3699.64    120.11 o 
  -4   6   4     5502.42     5651.94     94.28 o 
  -3   6   4      149.84      166.53     15.62 o 
  -2   6   4      731.10      725.22     26.04 o 
  -1   6   4       57.90       58.56      9.67 o 
   0   6   4      947.34      998.06     29.81 o 
   1   6   4      305.82      290.64     25.67 o 
   2   6   4     6148.28     6098.34    142.80 o 
   3   6   4     7357.86     7352.46    130.51 o 
   4   6   4      141.56      162.03     48.23 o 
   5   6   4      879.04      749.90     51.07 o 
   6   6   4        5.98       23.64     29.32 o 
   7   6   4     1362.80     1286.17     83.22 o 
   8   6   4      210.20      186.31     37.83 o 
   9   6   4      904.94      981.65     77.55 o 
  10   6   4      583.36      466.24     57.69 o 
  11   6   4        0.23       -1.89     30.26 o 
  12   6   4        5.40      -15.13     32.15 o 
  13   6   4       71.32      116.32     45.39 o 
 -15   7   4        0.91      -22.70     34.05 o 
 -14   7   4        9.21       10.40     30.26 o 
 -13   7   4       60.66       -2.84     30.26 o 
 -12   7   4      229.14      276.15     47.29 o 
 -11   7   4       76.29       89.84     32.15 o 
 -10   7   4      499.27      526.76     52.01 o 
  -9   7   4      306.31      303.58     41.61 o 
  -8   7   4       25.00        7.57     24.59 o 
  -7   7   4      322.91      372.61     44.45 o 
  -6   7   4      308.93      228.86     34.05 o 
  -5   7   4     3522.85     3729.19     86.93 o 
  -4   7   4      424.83      428.73     25.60 o 
  -3   7   4     5060.31     5282.81    107.65 o 
  -2   7   4      283.95      281.23     18.11 o 
  -1   7   4      519.53      496.57     20.64 o 
   0   7   4        7.98        2.08     14.69 o 
   1   7   4     2990.48     2978.09     62.49 o 
   2   7   4      537.87      482.43     35.77 o 
   3   7   4     1114.87     1104.95     52.83 o 
   4   7   4     1582.69     1534.70    117.74 o 
   5   7   4      353.48      334.78     46.34 o 
   6   7   4        6.54       12.29     27.43 o 
   7   7   4      476.77      492.72     58.63 o 
   8   7   4      750.84      766.03     69.04 o 
   9   7   4      225.65      299.79     53.91 o 
  10   7   4      261.68      222.24     42.56 o 
  11   7   4      166.68       92.68     37.83 o 
  12   7   4        0.26      -26.48     42.56 o 
  13   7   4        2.74      -12.29     39.72 o 
 -14   8   4      121.40       93.63     35.94 o 
 -13   8   4      241.09      272.37     48.23 o 
 -12   8   4       27.43       56.74     34.99 o 
 -11   8   4      265.63      310.20     49.18 o 
 -10   8   4       10.25       18.91     28.37 o 
  -9   8   4      505.17      490.83     53.91 o 
  -8   8   4       33.89       17.02     25.53 o 
  -7   8   4      156.42      127.67     33.10 o 
  -6   8   4       64.47       67.81     29.32 o 
  -5   8   4     1512.96     1480.84     48.36 o 
  -4   8   4      468.18      454.40     26.89 o 
  -3   8   4      794.72      830.74     32.94 o 
  -2   8   4     1130.83     1132.94     35.38 o 
  -1   8   4       21.17      -11.51     20.03 o 
   0   8   4     1699.67     1672.06     61.40 o 
   1   8   4      361.51      349.38     37.57 o 
   2   8   4      809.97      796.89     37.18 o 
   3   8   4      527.95      500.21     39.68 o 
   4   8   4      347.48      409.33     38.77 o 
   5   8   4      129.11      129.56     37.83 o 
   6   8   4       23.59       66.20     33.10 o 
   7   8   4      439.09      463.40     56.74 o 
   8   8   4       51.50       27.43     34.99 o 
   9   8   4      376.24      390.58     60.53 o 
  10   8   4       43.03       31.21     38.77 o 
  11   8   4      231.46      156.04     44.45 o 
  12   8   4       93.00       61.47     33.10 o 
 -12   9   4       70.25       86.06     38.77 o 
 -11   9   4       26.62       26.48     33.10 o 
 -10   9   4      186.10      150.37     38.77 o 
  -9   9   4        9.37       28.37     31.21 o 
  -8   9   4     1493.20     1450.73     93.63 o 
  -7   9   4      202.48      267.65     31.34 o 
  -6   9   4      441.58      410.54     29.72 o 
  -5   9   4      369.77      457.73     43.47 o 
  -4   9   4        4.59        8.61     12.48 o 
  -3   9   4      125.48      106.25     23.01 o 
  -2   9   4      105.18       98.66     50.60 o 
  -1   9   4     2749.42     2969.61     87.10 o 
   0   9   4      286.38      312.89     31.09 o 
   1   9   4      485.86      478.82     34.26 o 
   2   9   4      185.56      173.06     24.74 o 
   3   9   4     1164.35     1127.79     46.61 o 
   4   9   4      184.26      171.58     34.05 o 
   5   9   4      637.55      630.79     65.25 o 
   6   9   4     1264.51     1318.33     92.68 o 
   7   9   4       55.36       79.44     39.72 o 
   8   9   4      149.60      163.61     42.56 o 
   9   9   4        0.08        2.84     35.94 o 
  10   9   4       12.83       58.63     45.39 o 
 -11  10   4        1.43       12.29     32.15 o 
 -10  10   4       46.23      -17.97     29.32 o 
  -9  10   4      182.46      186.31     42.56 o 
  -8  10   4       24.38       11.35     34.05 o 
  -7  10   4      785.79      860.72     61.00 o 
  -6  10   4      524.34      630.61     74.24 o 
  -5  10   4        5.23       20.33     23.40 o 
  -4  10   4        6.29      -22.74     21.36 o 
  -3  10   4      696.95      677.09     48.23 o 
  -2  10   4     1583.81     1735.70     72.95 o 
  -1  10   4      141.61      112.54     26.78 o 
   0  10   4      920.93      952.30     69.98 o 
   1  10   4      194.26      181.57     31.21 o 
   2  10   4       74.45       52.07     20.15 o 
   3  10   4       11.23       18.03     16.52 o 
   4  10   4      381.54      460.40     33.95 o 
   5  10   4      583.78      642.17     51.48 o 
   6  10   4       42.26       48.23     36.88 o 
   7  10   4      382.03      423.68     62.42 o 
   8  10   4       18.32       68.09     41.61 o 
   9  10   4        3.72        4.73     32.15 o 
  -9  11   4      106.21      195.95     63.36 o 
  -8  11   4      448.35      559.55    114.43 o 
  -7  11   4       24.00       34.52     39.25 o 
  -6  11   4      366.23      348.56     40.44 o 
  -5  11   4      325.59      342.84     61.47 o 
  -4  11   4       89.15       70.26     25.39 o 
  -3  11   4       49.78       27.10     40.67 o 
  -2  11   4      204.26      196.74     32.77 o 
  -1  11   4     1007.49     1052.38     81.33 o 
   0  11   4       38.86       45.78     25.53 o 
   1  11   4       26.57      -33.52     22.35 o 
   2  11   4       95.19       70.86     21.53 o 
   3  11   4      233.66      225.44     26.93 o 
   4  11   4      103.02      101.01     29.60 o 
   5  11   4      561.06      634.49     41.04 o 
   6  11   4      657.93      668.75     52.71 o 
  -5  12   4       27.80       41.53     50.60 o 
  -4  12   4       26.25      -18.81     26.05 o 
  -3  12   4      263.42      199.29     36.88 o 
  -2  12   4      394.31      353.38     40.93 o 
  -1  12   4        2.99      -35.79     25.65 o 
   0  12   4      496.17      477.39     46.58 o 
   1  12   4      254.84      173.88     25.76 o 
   2  12   4       76.74       34.75     25.44 o 
   3  12   4        0.93      -22.11     22.88 o 
 -18   1   5       70.99       59.58     30.44 o 
 -17   1   5        0.24        8.07     30.74 o 
 -16   1   5        0.07       -0.44     16.38 o 
 -15   1   5        3.99        5.75     11.44 o 
 -14   1   5       73.28       63.12     12.61 o 
 -13   1   5       89.94       84.99     13.11 o 
 -12   1   5       13.44       26.68     10.04 o 
 -11   1   5      394.17      376.35     15.41 o 
 -10   1   5       20.79       32.40      7.07 o 
  -9   1   5        3.71        5.79      4.23 o 
  -8   1   5        0.39       -0.62      3.46 o 
  -7   1   5      406.94      385.41      8.27 o 
  -6   1   5     2024.17     1972.37     20.78 o 
  -5   1   5     1062.73     1061.05     12.66 o 
  -4   1   5     2780.43     2700.16     32.24 o 
  -3   1   5     3539.96     3592.75     30.85 o 
  -2   1   5        8.23       10.55      2.47 o 
  -1   1   5       68.78       90.69      4.18 o 
   0   1   5      410.28      388.88      7.92 o 
   1   1   5     2518.62     2658.45     22.80 o 
   2   1   5     5065.62     5363.23     28.08 o 
   3   1   5     1519.70     1446.67     17.22 o 
   4   1   5     1895.03     1899.15     24.90 o 
   5   1   5       41.34       33.88      5.55 o 
   6   1   5       66.63       73.86      6.85 o 
   7   1   5       43.59       42.03      7.42 o 
   8   1   5       10.43        2.83      5.08 o 
   9   1   5      145.82      129.63     16.86 o 
  10   1   5       32.64       36.29     20.87 o 
  11   1   5      325.74      314.85     21.18 o 
  12   1   5       19.73        5.28     13.92 o 
  13   1   5        0.93       13.70     13.30 o 
  14   1   5      113.60       92.18     18.09 o 
  15   1   5       15.67        8.04     18.15 o 
 -17   2   5        0.91      -49.04     32.69 o 
 -16   2   5       18.07        3.59     16.67 o 
 -15   2   5      174.68      177.40     23.92 o 
 -14   2   5        3.26       -3.62     10.49 o 
 -13   2   5       48.32       39.36     11.65 o 
 -12   2   5       11.01        8.74      9.56 o 
 -11   2   5      188.80      235.53     16.64 o 
 -10   2   5      186.71      198.07     11.05 o 
  -9   2   5     1169.08     1159.82     23.64 o 
  -8   2   5     1737.46     1749.11     24.06 o 
  -7   2   5     2868.33     2699.43     28.44 o 
  -6   2   5     1428.79     1388.20     19.70 o 
  -5   2   5     4132.46     4421.00     41.98 o 
  -4   2   5      253.32      288.72     22.70 o 
  -3   2   5       42.45       80.45      6.62 o 
  -2   2   5    10521.47    10577.78     73.32 o 
  -1   2   5     8336.29     8556.24     45.41 o 
   0   2   5       90.34       71.79      6.32 o 
   1   2   5     2285.51     2376.18     25.46 o 
   2   2   5     1653.93     1753.51     31.70 o 
   3   2   5      935.30     1033.40     30.70 o 
   4   2   5      811.92      739.18     29.40 o 
   5   2   5     1327.97     1253.67     68.56 o 
   6   2   5     2807.08     2748.22     62.85 o 
   7   2   5     3919.20     3768.65     77.24 o 
   8   2   5     2384.17     2271.12    113.96 o 
   9   2   5      782.04      816.96     42.46 o 
  10   2   5       85.62       84.63     19.72 o 
  11   2   5       36.72       27.02     15.89 o 
  12   2   5      513.68      544.83     41.02 o 
  13   2   5      354.48      382.85     43.73 o 
  14   2   5       27.61       35.96     18.94 o 
  15   2   5       65.47       56.31     21.60 o 
 -17   3   5       54.18       55.84     47.29 o 
 -16   3   5       61.73       83.53     22.59 o 
 -15   3   5       70.38       79.80     19.37 o 
 -14   3   5       35.96       37.97     15.46 o 
 -13   3   5      128.69      139.04     19.93 o 
 -12   3   5      668.37      682.24     26.76 o 
 -11   3   5      152.44      167.98     10.99 o 
 -10   3   5       61.67       75.30      8.46 o 
  -9   3   5       68.02       86.38      8.66 o 
  -8   3   5      366.20      374.23     14.38 o 
  -7   3   5     1887.07     1924.89     26.28 o 
  -6   3   5     1798.01     1809.12     31.29 o 
  -5   3   5     2444.51     2604.71     41.77 o 
  -4   3   5     3923.91     3860.33     89.37 o 
  -3   3   5     3398.48     3504.96     44.46 o 
  -2   3   5     2814.01     3141.26     40.46 o 
  -1   3   5        1.87        3.41      6.75 o 
   0   3   5      794.29      883.31     17.76 o 
   1   3   5     1495.82     1506.24     30.11 o 
   2   3   5     5853.58     6022.04     57.91 o 
   3   3   5     4846.88     4976.02     54.09 o 
   4   3   5     5521.90     5589.66     57.23 o 
   5   3   5     1433.55     1459.40     46.34 o 
   6   3   5      498.34      503.97     30.07 o 
   7   3   5      431.33      464.91     31.05 o 
   8   3   5      205.97      224.34     25.07 o 
   9   3   5      269.92      324.22     30.00 o 
  10   3   5     1372.25     1410.89     60.05 o 
  11   3   5      161.24      193.99     26.75 o 
  12   3   5       36.93       70.81     24.40 o 
  13   3   5       56.41       46.62     30.74 o 
  14   3   5        0.98      -23.62     17.80 o 
 -17   4   5        2.92       26.77     25.44 o 
 -16   4   5        0.40       -6.41     25.06 o 
 -15   4   5       46.55       93.39     21.00 o 
 -14   4   5      347.55      313.16     28.25 o 
 -13   4   5       26.64       10.78     17.04 o 
 -12   4   5      418.55      411.09     28.02 o 
 -11   4   5       14.71       14.14      8.68 o 
 -10   4   5       43.77       35.93     11.59 o 
  -9   4   5     1282.88     1342.60     31.21 o 
  -8   4   5     2321.79     2251.64     62.28 o 
  -7   4   5     1495.82     1472.86     48.99 o 
  -6   4   5       23.77       17.05     13.71 o 
  -5   4   5       26.68       35.20     10.70 o 
  -4   4   5      223.84      255.81     18.36 o 
  -3   4   5       41.83       46.09      9.08 o 
  -2   4   5       72.80       49.38      8.52 o 
  -1   4   5     1001.98      846.37     21.13 o 
   0   4   5     6785.12     7320.13     74.43 o 
   1   4   5     1016.05     1046.88     28.31 o 
   2   4   5       26.72       14.66     25.06 o 
   3   4   5      124.24      149.92     23.17 o 
   4   4   5      936.11      910.56     25.42 o 
   5   4   5     1912.83     1850.11     50.76 o 
   6   4   5     2402.94     2328.87     63.27 o 
   7   4   5     1503.59     1590.83     55.02 o 
   8   4   5      447.10      397.73     31.05 o 
   9   4   5        6.73       49.74     22.70 o 
  10   4   5        2.51       29.01     21.12 o 
  11   4   5       17.82       45.39     36.88 o 
  12   4   5       22.02       49.18     34.99 o 
  13   4   5       94.27      174.01     48.23 o 
  14   4   5       75.38       38.77     32.15 o 
 -16   5   5       29.81       66.00     20.71 o 
 -15   5   5        6.45       44.27     20.38 o 
 -14   5   5       42.09       65.48     18.41 o 
 -13   5   5       34.43       21.75     16.05 o 
 -12   5   5      100.31      116.32     20.44 o 
 -11   5   5        6.17        3.21     16.24 o 
 -10   5   5       14.97       12.44     10.11 o 
  -9   5   5      193.54      188.04     13.92 o 
  -8   5   5        5.40        0.59     12.84 o 
  -7   5   5      162.40      122.22     11.35 o 
  -6   5   5      238.96      257.65     23.39 o 
  -5   5   5       17.23       32.15     18.91 o 
  -4   5   5       55.77       63.40     10.56 o 
  -3   5   5      908.08     1010.92     30.51 o 
  -2   5   5      897.21      943.77     19.98 o 
  -1   5   5      155.66      133.32     13.59 o 
   0   5   5     1042.55     1102.74     25.33 o 
   1   5   5      263.07      329.26     17.61 o 
   2   5   5      243.36      245.45     15.14 o 
   3   5   5        2.23        4.37      9.46 o 
   4   5   5     1505.43     1400.61     73.77 o 
   5   5   5       65.00       58.77      9.87 o 
   6   5   5        4.85        7.15     27.90 o 
   7   5   5      137.29      122.94     27.43 o 
   8   5   5      104.53       46.34     28.37 o 
   9   5   5       21.71       17.02     30.26 o 
  10   5   5        8.41       32.15     29.32 o 
  11   5   5      102.68      104.03     38.77 o 
  12   5   5        4.71        4.73     34.05 o 
  13   5   5       44.01      128.62     43.50 o 
 -15   6   5        3.92       45.69     95.99 o 
 -14   6   5       19.89        1.16     31.21 o 
 -13   6   5       38.49        8.51     22.70 o 
 -12   6   5        1.34      -48.23     32.15 o 
 -11   6   5       38.18       43.50     26.48 o 
 -10   6   5      830.48      857.50     49.83 o 
  -9   6   5      636.66      587.60     22.77 o 
  -8   6   5      662.09      634.05     21.30 o 
  -7   6   5      202.15      163.41     19.66 o 
  -6   6   5      363.31      357.30     28.63 o 
  -5   6   5      437.04      505.96     46.34 o 
  -4   6   5      182.00      175.75     16.01 o 
  -3   6   5      560.99      580.96     17.25 o 
  -2   6   5      317.28      344.07     14.27 o 
  -1   6   5      145.25      165.61     12.72 o 
   0   6   5     1666.45     1665.85     34.10 o 
   1   6   5      207.57      218.44     23.73 o 
   2   6   5      255.95      247.57     24.63 o 
   3   6   5       80.28       86.21     13.24 o 
   4   6   5      736.96      719.73     23.53 o 
   5   6   5      610.91      597.69     57.69 o 
   6   6   5      263.62      244.82     48.23 o 
   7   6   5       14.44       17.02     27.43 o 
   8   6   5       24.56      -62.42     41.61 o 
   9   6   5        2.86      -48.23     32.15 o 
  10   6   5        4.14      -35.94     34.05 o 
  11   6   5        1.18      -18.91     34.05 o 
  12   6   5        0.22        0.00     33.10 o 
  13   6   5       54.96       74.71     37.83 o 
 -15   7   5       15.61        8.86     48.70 o 
 -14   7   5       43.66       30.42     53.43 o 
 -13   7   5        0.56      -25.40     69.04 o 
 -12   7   5       90.63      141.55     34.05 o 
 -11   7   5      228.74      282.33     35.63 o 
 -10   7   5       77.60      104.19     24.47 o 
  -9   7   5        5.45       -1.50     20.87 o 
  -8   7   5      648.60      645.24     42.71 o 
  -7   7   5        1.95      -29.79     19.86 o 
  -6   7   5      381.04      409.07     32.39 o 
  -5   7   5      504.28      570.39     29.48 o 
  -4   7   5     1063.55     1106.57     37.89 o 
  -3   7   5      257.60      272.33     14.88 o 
  -2   7   5        1.09       -3.79      6.74 o 
  -1   7   5      303.75      270.23     17.50 o 
   0   7   5      421.47      435.36     25.37 o 
   1   7   5     1158.46     1169.32     40.32 o 
   2   7   5     1405.22     1442.58     59.85 o 
   3   7   5      437.48      464.42     36.09 o 
   4   7   5     1204.38     1198.17     57.10 o 
   5   7   5      659.87      658.22     62.42 o 
   6   7   5     1150.63     1244.56     85.11 o 
   7   7   5        0.97        3.78     27.43 o 
   8   7   5      360.20      391.53     58.63 o 
   9   7   5      407.68      400.04     53.91 o 
  10   7   5      296.33      249.67     51.07 o 
  11   7   5       69.03       -0.95     39.72 o 
  12   7   5       83.25       73.77     44.45 o 
 -13   8   5       81.24      137.30     38.30 o 
 -12   8   5       23.59       55.01     26.93 o 
 -11   8   5      213.91      255.09     35.45 o 
 -10   8   5      367.84      363.67     37.90 o 
  -9   8   5      209.34      187.69     29.51 o 
  -8   8   5       98.60       69.15     47.29 o 
  -7   8   5      513.69      532.62     45.87 o 
  -6   8   5      418.77      433.14     48.23 o 
  -5   8   5      444.14      485.72     29.56 o 
  -4   8   5     1021.99     1088.94     39.05 o 
  -3   8   5      668.09      655.54     28.98 o 
  -2   8   5      449.20      443.45     27.22 o 
  -1   8   5      282.71      240.72     24.91 o 
   0   8   5     1284.42     1234.51     52.89 o 
   1   8   5     1644.68     1631.48     50.45 o 
   2   8   5      202.29      193.65     22.22 o 
   3   8   5      447.45      414.68     37.38 o 
   4   8   5      133.58      117.93     59.11 o 
   5   8   5       10.60        6.62     31.21 o 
   6   8   5      377.55      443.54     58.63 o 
   7   8   5      323.45      405.71     59.58 o 
   8   8   5       72.07      122.00     41.61 o 
   9   8   5       12.66       28.37     36.88 o 
  10   8   5        0.73      -31.21     41.61 o 
  11   8   5        0.07       41.61     34.05 o 
 -12   9   5       19.07       67.87     27.63 o 
 -11   9   5      138.73      164.66     30.59 o 
 -10   9   5        3.99        7.77     23.86 o 
  -9   9   5       33.85       30.52     38.77 o 
  -8   9   5        8.26       27.90     22.07 o 
  -7   9   5      147.10      159.49     23.77 o 
  -6   9   5       26.17       47.52     40.19 o 
  -5   9   5     1353.52     1499.45     49.69 o 
  -4   9   5      181.41      179.09     26.55 o 
  -3   9   5        1.16      -11.29     19.19 o 
  -2   9   5      431.28      396.04     68.09 o 
  -1   9   5        2.08      -27.86     21.80 o 
   0   9   5      320.68      267.73     29.33 o 
   1   9   5      227.48      231.09     23.87 o 
   2   9   5      908.95      921.08     42.38 o 
   3   9   5      321.34      298.03     27.60 o 
   4   9   5      205.08      193.89     50.12 o 
   5   9   5      206.32      198.60     44.45 o 
   6   9   5      204.19      229.81     49.18 o 
   7   9   5       24.92       65.25     34.99 o 
   8   9   5       67.81       86.06     44.45 o 
   9   9   5       96.57      128.62     47.29 o 
  10   9   5       20.83       12.29     31.21 o 
 -10  10   5       89.07       92.94     29.33 o 
  -9  10   5        0.30        0.00     33.10 o 
  -8  10   5       53.78      110.86     53.91 o 
  -7  10   5       45.06       73.25     74.71 o 
  -6  10   5      128.42      178.50     74.24 o 
  -5  10   5      206.74      202.61     33.57 o 
  -4  10   5       39.78       49.67     20.99 o 
  -3  10   5      140.31      134.23     27.46 o 
  -2  10   5       19.07      -19.11     43.03 o 
  -1  10   5      210.20      224.47     31.29 o 
   0  10   5       80.98       15.43     18.04 o 
   1  10   5      564.54      527.59     49.96 o 
   2  10   5        3.49      -21.72     18.65 o 
   3  10   5       55.35       92.33     25.77 o 
   4  10   5        0.27       68.09     26.24 o 
   5  10   5       34.31       27.43     31.21 o 
   6  10   5        1.39       54.85     41.61 o 
   7  10   5      120.11      126.73     42.56 o 
   8  10   5       16.82       78.49     43.50 o 
  -8  11   5        8.77       66.65     31.13 o 
  -7  11   5       34.31        9.46     23.41 o 
  -6  11   5        3.98       11.65     41.14 o 
  -5  11   5       12.74       18.21     25.58 o 
  -4  11   5        0.97      -23.42     24.66 o 
  -3  11   5      200.37      216.94     32.75 o 
  -2  11   5      306.11      256.51     34.08 o 
  -1  11   5       76.00       57.22     26.01 o 
   0  11   5       37.29       20.43     25.32 o 
   1  11   5       76.77       19.92     18.57 o 
   2  11   5        5.52      -29.08     19.89 o 
   3  11   5       10.12      -11.72     17.94 o 
   4  11   5        1.92       25.50     22.29 o 
   5  11   5        9.37       29.27     41.14 o 
  -4  12   5        2.17        2.01     23.84 o 
  -3  12   5       42.69       -1.96     29.79 o 
  -2  12   5       56.21       63.73     27.20 o 
  -1  12   5      213.22      203.33     34.87 o 
   0  12   5       48.69        9.18     22.67 o 
   1  12   5        7.72      -12.99     26.81 o 
 -17   0   6      119.20      105.92     49.18 o 
 -16   0   6       18.37       -1.14     17.15 o 
 -15   0   6      139.48      161.33     46.81 o 
 -14   0   6        1.14      -15.45     16.92 o 
 -13   0   6        1.45       -8.28     24.12 o 
 -12   0   6      908.27      885.83     45.19 o 
 -11   0   6     3032.43     3035.30     79.23 o 
 -10   0   6      477.37      464.26     21.28 o 
  -9   0   6      121.48      101.25     10.61 o 
  -8   0   6       19.42       37.17      7.24 o 
  -7   0   6      141.87      163.84      9.75 o 
  -6   0   6       23.64       15.83      9.12 o 
  -5   0   6     2618.98     2331.38     51.96 o 
  -4   0   6    19672.53    19166.84    181.58 o 
  -3   0   6     1634.27     1554.76     31.21 o 
  -2   0   6      129.05       89.86      5.23 o 
  -1   0   6       75.62       84.95      7.00 o 
   0   0   6     4531.31     4346.68     35.84 o 
   1   0   6     2565.47     2878.90     29.13 o 
   2   0   6    11782.53    11552.34     79.29 o 
   3   0   6     3793.39     3349.83     55.46 o 
   4   0   6     4471.07     4833.15     67.86 o 
   5   0   6       95.70       85.93     11.35 o 
   6   0   6      796.46      696.94     45.39 o 
   7   0   6     1307.89     1281.45     64.31 o 
   8   0   6        0.13      -18.91     22.70 o 
   9   0   6     2705.36     2611.12    101.19 o 
  10   0   6     1333.19     1290.41     53.50 o 
  11   0   6      330.77      303.03     33.10 o 
  12   0   6        1.32      -26.60     21.73 o 
  13   0   6      182.97      173.52     27.75 o 
  14   0   6      382.29      397.33     40.35 o 
 -17   1   6       13.57      -27.36     31.05 o 
 -16   1   6        5.55       -9.87     27.20 o 
 -15   1   6        3.42        6.35     12.42 o 
 -14   1   6        0.31       16.58     12.20 o 
 -13   1   6      154.80      174.82     15.94 o 
 -12   1   6      397.33      435.67     21.53 o 
 -11   1   6       48.04       37.20     18.20 o 
 -10   1   6     2414.55     2316.66     31.78 o 
  -9   1   6      816.84      759.65     13.93 o 
  -8   1   6        8.94        6.62      3.53 o 
  -7   1   6      661.23      675.08     11.92 o 
  -6   1   6     8346.42     8259.12     53.55 o 
  -5   1   6     5260.27     5063.37     76.10 o 
  -4   1   6       85.29       80.39     16.08 o 
  -3   1   6     6188.04     5808.12     41.13 o 
  -2   1   6      948.63      872.57     14.33 o 
  -1   1   6      323.26      397.51     10.18 o 
   0   1   6     2768.12     2756.24     22.73 o 
   1   1   6    21830.72    22321.43     98.36 o 
   2   1   6    14230.51    14760.21     70.67 o 
   3   1   6        3.97       14.71      6.51 o 
   4   1   6     4215.46     4161.36     51.49 o 
   5   1   6       76.68       89.34     10.37 o 
   6   1   6      269.16      263.89     15.34 o 
   7   1   6     1523.76     1405.80     32.87 o 
   8   1   6     3463.67     3369.37     81.53 o 
   9   1   6      912.64      894.92     52.00 o 
  10   1   6       83.39       88.79     16.01 o 
  11   1   6       57.75       31.84     14.98 o 
  12   1   6        1.80       -0.05     14.27 o 
  13   1   6       10.17        1.91     14.03 o 
  14   1   6      146.83      150.89     20.32 o 
 -17   2   6       27.35        9.11     23.68 o 
 -16   2   6       28.82       40.76     27.46 o 
 -15   2   6      265.86      325.02     44.02 o 
 -14   2   6       46.93       41.38     12.00 o 
 -13   2   6       90.44      122.04     14.21 o 
 -12   2   6       84.92       89.86     12.47 o 
 -11   2   6      990.35      952.68     29.48 o 
 -10   2   6      263.40      284.21     13.67 o 
  -9   2   6      178.25      186.83      9.45 o 
  -8   2   6       10.67        0.12      4.67 o 
  -7   2   6     3103.68     3200.23     30.68 o 
  -6   2   6      125.17       96.14      6.72 o 
  -5   2   6     8066.47     8132.55     83.13 o 
  -4   2   6     5477.50     5215.79     49.44 o 
  -3   2   6       36.50       15.13      9.46 o 
  -2   2   6     1477.02     1348.89     30.22 o 
  -1   2   6        0.60       12.00      4.48 o 
   0   2   6     1206.62     1104.82     17.59 o 
   1   2   6      353.61      337.17     11.52 o 
   2   2   6     4981.76     4756.95     65.49 o 
   3   2   6     5112.98     5045.54     69.48 o 
   4   2   6      273.07      260.93     26.48 o 
   5   2   6      546.31      580.51     29.71 o 
   6   2   6     1213.45     1213.03     46.81 o 
   7   2   6      507.91      488.02     31.05 o 
   8   2   6        5.27       14.56     12.59 o 
   9   2   6     2126.08     2072.50     48.71 o 
  10   2   6      894.07      910.18     33.59 o 
  11   2   6       93.25       66.37     14.58 o 
  12   2   6       63.50       78.80     25.07 o 
  13   2   6      225.39      187.09     30.28 o 
  14   2   6       51.72       88.20     20.95 o 
 -17   3   6       29.26       56.62     31.51 o 
 -16   3   6       61.59       70.68     29.89 o 
 -15   3   6      336.33      317.46     40.93 o 
 -14   3   6      374.43      344.35     21.69 o 
 -13   3   6      223.25      237.56     18.40 o 
 -12   3   6      686.76      705.06     27.34 o 
 -11   3   6       39.33       34.75      7.82 o 
 -10   3   6     1596.36     1601.79     30.19 o 
  -9   3   6        4.43       -6.72      7.02 o 
  -8   3   6     2551.98     2402.48     32.19 o 
  -7   3   6     2171.27     2093.46     30.33 o 
  -6   3   6       78.78       73.62      6.77 o 
  -5   3   6     1322.88     1314.30     28.95 o 
  -4   3   6       44.66      100.17     10.81 o 
  -3   3   6    11400.34    11593.54    154.15 o 
  -2   3   6        2.61        3.27      3.40 o 
  -1   3   6    12623.76    13048.36     59.65 o 
   0   3   6     4567.46     4555.40     45.75 o 
   1   3   6     4549.47     4686.15     47.94 o 
   2   3   6      623.59      630.10     21.25 o 
   3   3   6     1301.26     1206.42     29.03 o 
   4   3   6     1024.34     1069.36     27.92 o 
   5   3   6      885.94      829.29     36.71 o 
   6   3   6     2944.38     2912.01     69.15 o 
   7   3   6      226.61      259.37     25.07 o 
   8   3   6       65.85       87.21     44.92 o 
   9   3   6      533.05      522.98     36.76 o 
  10   3   6       41.40      108.69     32.63 o 
  11   3   6      418.05      418.20     26.72 o 
  12   3   6       46.82       63.59     34.99 o 
  13   3   6      256.66      256.86     34.60 o 
  14   3   6        0.61      -17.00     19.88 o 
 -16   4   6       65.75       61.60     27.49 o 
 -15   4   6       12.83       36.73     27.29 o 
 -14   4   6        7.09       24.58     16.70 o 
 -13   4   6      238.89      305.24     25.84 o 
 -12   4   6      159.50      144.66     19.06 o 
 -11   4   6      370.25      343.09     18.26 o 
 -10   4   6      156.63      166.81     14.42 o 
  -9   4   6     1528.72     1664.45     39.47 o 
  -8   4   6      237.05      254.84     35.46 o 
  -7   4   6     2779.06     2834.79     65.77 o 
  -6   4   6      838.70      817.39     34.70 o 
  -5   4   6      263.36      292.86     20.62 o 
  -4   4   6       89.98      125.49     15.13 o 
  -3   4   6     2359.70     2366.00     40.37 o 
  -2   4   6    10566.88    10352.19    121.35 o 
  -1   4   6       61.29       71.03      7.83 o 
   0   4   6     2144.39     1998.26     41.61 o 
   1   4   6     2360.64     2371.94     36.25 o 
   2   4   6      117.18      140.65     13.78 o 
   3   4   6      127.94      141.57     14.42 o 
   4   4   6     2930.04     2852.23     46.49 o 
   5   4   6     7758.64     7885.90     82.38 o 
   6   4   6       14.50        9.34     16.13 o 
   7   4   6     1139.49     1212.86     50.70 o 
   8   4   6       93.60      106.65     22.72 o 
   9   4   6      732.83      750.58     45.05 o 
  10   4   6      248.88      223.18     28.95 o 
  11   4   6      616.81      748.83     67.15 o 
  12   4   6      414.24      483.74     46.81 o 
  13   4   6        2.25       29.32     35.94 o 
 -16   5   6        5.01      -16.28     24.47 o 
 -15   5   6      102.78      176.87     35.45 o 
 -14   5   6       89.72      127.44     21.48 o 
 -13   5   6        0.83       -0.70     15.16 o 
 -12   5   6      335.48      322.35     31.66 o 
 -11   5   6       60.07       28.46     12.02 o 
 -10   5   6       84.15      105.31     14.80 o 
  -9   5   6      128.21      110.21     19.93 o 
  -8   5   6     4192.14     4172.34     90.39 o 
  -7   5   6     6275.96     6308.84    108.15 o 
  -6   5   6      148.74      115.83     17.31 o 
  -5   5   6      546.14      570.69     29.51 o 
  -4   5   6      728.95      754.34     39.25 o 
  -3   5   6      927.07      919.86     28.74 o 
  -2   5   6     1975.12     1943.24     50.22 o 
  -1   5   6     5780.56     5610.53     75.49 o 
   0   5   6     3989.41     4025.51     50.17 o 
   1   5   6        9.82        9.15      9.29 o 
   2   5   6        9.05       11.53      8.01 o 
   3   5   6     2478.33     2505.80     54.58 o 
   4   5   6     1224.44     1231.03     39.10 o 
   5   5   6      160.83      142.99     14.46 o 
   6   5   6     3417.07     3370.53    122.00 o 
   7   5   6     2468.45     2334.97    105.92 o 
   8   5   6        9.83        8.51     24.59 o 
   9   5   6      228.24      184.41     38.77 o 
  10   5   6      415.10      464.35     56.74 o 
  11   5   6       27.71       90.79     42.56 o 
  12   5   6      194.31      261.02     54.85 o 
  13   5   6      245.41      395.31     62.42 o 
 -15   6   6       45.63       76.60     49.18 o 
 -14   6   6      109.10       70.69     85.11 o 
 -13   6   6      142.79      161.28     27.86 o 
 -12   6   6        2.15      -34.31     23.17 o 
 -11   6   6        7.22       30.74     49.65 o 
 -10   6   6      261.34      235.99     28.82 o 
  -9   6   6      672.29      694.94     90.32 o 
  -8   6   6     1417.96     1376.98     80.86 o 
  -7   6   6      344.09      362.39     45.87 o 
  -6   6   6     2325.46     2492.91    104.03 o 
  -5   6   6      281.39      325.76     29.33 o 
  -4   6   6        0.15       -1.29     10.88 o 
  -3   6   6     1820.42     1755.55     41.86 o 
  -2   6   6     4854.30     4814.29     87.43 o 
  -1   6   6      214.49      189.23     15.97 o 
   0   6   6     1465.60     1556.27     42.29 o 
   1   6   6     4115.01     4076.52     92.22 o 
   2   6   6      219.87      218.58     15.46 o 
   3   6   6      999.07      942.98     28.75 o 
   4   6   6     4264.16     4267.07    139.02 o 
   5   6   6     3515.21     3514.79     65.09 o 
   6   6   6      150.15      179.69     41.61 o 
   7   6   6      112.40       62.42     27.43 o 
   8   6   6      155.38       94.57     32.15 o 
   9   6   6        5.29      -52.01     39.72 o 
  10   6   6       41.88       10.40     34.99 o 
  11   6   6      368.47      430.30     63.36 o 
  12   6   6      207.34      285.61     53.91 o 
 -14   7   6       95.93      121.05     57.69 o 
 -13   7   6        8.83       -1.70     23.61 o 
 -12   7   6      393.27      447.20     42.02 o 
 -11   7   6       17.87       34.17     36.88 o 
 -10   7   6       93.74       76.60     22.70 o 
  -9   7   6      107.01       56.74     30.26 o 
  -8   7   6     1335.76     1371.90     59.48 o 
  -7   7   6       28.03        6.50     18.69 o 
  -6   7   6      408.06      383.96     45.39 o 
  -5   7   6       14.83       25.42     28.84 o 
  -4   7   6      394.49      385.17     23.38 o 
  -3   7   6     1494.56     1491.57     41.04 o 
  -2   7   6      469.22      448.73     20.30 o 
  -1   7   6     2857.46     2710.27     45.45 o 
   0   7   6      845.74      807.49     33.82 o 
   1   7   6       10.15        6.98     13.78 o 
   2   7   6        1.08      -33.59     22.39 o 
   3   7   6      192.35      206.15     32.15 o 
   4   7   6      519.45      527.71     56.74 o 
   5   7   6      409.32      368.83     50.12 o 
   6   7   6      597.71      696.99     66.20 o 
   7   7   6        6.68       48.23     32.15 o 
   8   7   6       88.96      -49.18     44.45 o 
   9   7   6        5.29      -69.51     46.34 o 
  10   7   6      297.60      362.21     60.53 o 
  11   7   6      147.20      231.70     56.74 o 
 -13   8   6       62.72      144.82     31.78 o 
 -12   8   6       15.73       39.42     26.13 o 
 -11   8   6      227.62      259.24     37.83 o 
 -10   8   6        0.09      -17.36     20.44 o 
  -9   8   6      338.30      325.72     34.08 o 
  -8   8   6       99.53       46.25     20.70 o 
  -7   8   6      427.65      414.31     35.27 o 
  -6   8   6      292.92      343.27     55.32 o 
  -5   8   6       10.76       24.16     14.09 o 
  -4   8   6     1067.39     1143.03     39.68 o 
  -3   8   6      164.79      143.21     16.21 o 
  -2   8   6     1353.03     1405.02    106.87 o 
  -1   8   6       19.47       22.22     39.72 o 
   0   8   6     1462.76     1486.07     58.99 o 
   1   8   6      206.07      193.71     20.68 o 
   2   8   6      512.49      542.22     43.54 o 
   3   8   6      362.91      403.91     36.75 o 
   4   8   6      155.53      172.09     28.37 o 
   5   8   6      537.55      467.18     57.69 o 
   6   8   6       18.71       54.85     34.99 o 
   7   8   6      191.94      248.72     50.12 o 
   8   8   6       10.91       -1.89     26.48 o 
   9   8   6       35.84      -53.91     40.67 o 
  10   8   6       11.25      -72.35     48.23 o 
 -12   9   6       56.02      138.60     31.34 o 
 -11   9   6       18.20       23.08     22.95 o 
 -10   9   6      388.14      422.30     41.35 o 
  -9   9   6       17.90        6.73     22.04 o 
  -8   9   6      147.69      126.93     26.72 o 
  -7   9   6       30.92        5.41     18.63 o 
  -6   9   6      926.59      944.32     51.81 o 
  -5   9   6      541.13      671.01     45.43 o 
  -4   9   6      296.24      254.51     39.25 o 
  -3   9   6      670.42      664.63     66.67 o 
  -2   9   6        3.01       13.45     35.46 o 
  -1   9   6       48.90       59.26     17.97 o 
   0   9   6        7.50      -13.27     15.97 o 
   1   9   6     1161.08     1193.04     46.74 o 
   2   9   6      194.89      214.05     23.87 o 
   3   9   6      235.00      253.76     28.91 o 
   4   9   6      408.86      419.51     41.61 o 
   5   9   6        3.95       -0.95     30.26 o 
   6   9   6      123.36      197.65     49.18 o 
   7   9   6       67.45       32.15     33.10 o 
   8   9   6      369.08      431.25     61.47 o 
   9   9   6       70.06      115.38     49.18 o 
 -10  10   6        1.72      -22.70     34.99 o 
  -9  10   6       77.12      128.34     73.29 o 
  -8  10   6       54.08       81.97     27.32 o 
  -7  10   6      162.20      182.69     38.77 o 
  -6  10   6      152.05      190.09     52.01 o 
  -5  10   6      636.90      622.11     45.91 o 
  -4  10   6      970.20     1025.36     57.20 o 
  -3  10   6       25.28      -13.64     27.90 o 
  -2  10   6       21.63      -20.49     47.76 o 
  -1  10   6       51.91       57.72     22.90 o 
   0  10   6      913.09      826.73     42.21 o 
   1  10   6       27.01      -12.54     19.16 o 
   2  10   6      951.32      931.03     44.70 o 
   3  10   6     1073.80     1101.14     48.91 o 
   4  10   6       95.13      107.26     25.10 o 
   5  10   6        1.22       16.08     32.15 o 
   6  10   6      140.54      180.63     49.18 o 
   7  10   6      194.52      317.76     60.53 o 
  -7  11   6        6.19        8.36     25.07 o 
  -6  11   6      612.29      702.67     77.55 o 
  -5  11   6      514.85      585.50     48.20 o 
  -4  11   6       18.95      -12.92     43.03 o 
  -3  11   6      609.41      602.88     47.35 o 
  -2  11   6       67.10       32.09     21.04 o 
  -1  11   6       13.25       -9.16     18.29 o 
   0  11   6       90.65       46.64     24.59 o 
   1  11   6      762.45      798.12     43.68 o 
   2  11   6      152.05      165.87     24.24 o 
   3  11   6       54.88       77.67     21.60 o 
   4  11   6      221.68      260.81     29.32 o 
 -17   1   7        5.28        0.36     20.00 o 
 -16   1   7        0.10       -0.31     13.53 o 
 -15   1   7        0.40       -1.82     12.79 o 
 -14   1   7        0.43       -9.99     14.92 o 
 -13   1   7        0.30        1.23     16.99 o 
 -12   1   7       47.95       52.34     10.61 o 
 -11   1   7      365.90      367.12     18.65 o 
 -10   1   7       13.96       16.02      6.84 o 
  -9   1   7      240.05      244.65      9.21 o 
  -8   1   7     1476.05     1533.88     18.12 o 
  -7   1   7       30.62       27.20      5.18 o 
  -6   1   7       12.19        6.96      8.81 o 
  -5   1   7     1156.65     1192.55     50.12 o 
  -4   1   7      350.09      325.98     35.94 o 
  -3   1   7     1463.14     1378.49     24.83 o 
  -2   1   7      112.41      106.95      5.97 o 
  -1   1   7      792.67      778.29     17.00 o 
   0   1   7     1185.38     1286.23     17.81 o 
   1   1   7      572.24      574.72     14.48 o 
   2   1   7      423.45      405.15     14.98 o 
   3   1   7      321.59      289.80     19.72 o 
   4   1   7     1064.44     1084.43     37.43 o 
   5   1   7     1279.39     1318.14     34.28 o 
   6   1   7      969.48      951.31     24.69 o 
   7   1   7      306.63      286.54     18.97 o 
   8   1   7        6.93       -8.73     10.24 o 
   9   1   7      202.46      222.13     17.11 o 
  10   1   7       89.58       93.89     13.63 o 
  11   1   7      280.20      252.38     24.68 o 
  12   1   7       72.49       58.29     14.67 o 
  13   1   7       64.22       58.99     15.87 o 
  14   1   7      135.55      120.82     22.70 o 
 -17   2   7        0.59        5.60     25.67 o 
 -16   2   7        1.01       10.45     25.65 o 
 -15   2   7        0.77       19.26     17.26 o 
 -14   2   7       34.77       41.04     16.07 o 
 -13   2   7      171.50      194.76     25.65 o 
 -12   2   7      174.26      167.88     15.42 o 
 -11   2   7        3.56       -2.50      7.38 o 
 -10   2   7      191.79      202.15     10.11 o 
  -9   2   7      730.99      688.88     16.08 o 
  -8   2   7      597.60      577.36     14.58 o 
  -7   2   7     1466.89     1410.29     17.17 o 
  -6   2   7     1102.85     1120.70     14.17 o 
  -5   2   7     1507.70     1456.53     20.16 o 
  -4   2   7      127.39      168.40     14.06 o 
  -3   2   7      260.32      285.82      9.53 o 
  -2   2   7      953.54      984.29     20.07 o 
  -1   2   7     1434.64     1475.56     26.68 o 
   0   2   7     2664.28     2577.44     30.04 o 
   1   2   7     9404.20     9547.16     81.81 o 
   2   2   7     2727.92     2753.40     53.83 o 
   3   2   7      959.58      981.39     33.73 o 
   4   2   7      102.96      105.61     15.04 o 
   5   2   7        2.35      -11.14     12.53 o 
   6   2   7      461.11      456.90     31.01 o 
   7   2   7      858.41      827.51     35.44 o 
   8   2   7     1634.90     1626.29     49.12 o 
   9   2   7      283.82      260.62     20.09 o 
  10   2   7       53.20       43.09     18.60 o 
  11   2   7       51.00       40.74     14.91 o 
  12   2   7        3.02        6.62     22.07 o 
  13   2   7       36.11       68.29     20.68 o 
 -17   3   7       32.03      -13.63     27.81 o 
 -16   3   7        0.05        8.45     28.32 o 
 -15   3   7       26.37       25.97     24.84 o 
 -14   3   7      101.70      125.64     20.82 o 
 -13   3   7       39.76       52.48     16.29 o 
 -12   3   7      466.42      556.19     24.92 o 
 -11   3   7      860.46      843.22     23.83 o 
 -10   3   7      839.75      789.47     22.32 o 
  -9   3   7      389.35      366.74     13.79 o 
  -8   3   7      501.16      482.53     14.85 o 
  -7   3   7      267.54      288.42     12.31 o 
  -6   3   7       32.00       26.39      6.19 o 
  -5   3   7     2388.82     2453.97     39.70 o 
  -4   3   7     1550.20     1390.26     75.66 o 
  -3   3   7     1810.36     1698.34     42.61 o 
  -2   3   7     1751.77     1799.27     37.12 o 
  -1   3   7     2270.04     2212.27     26.60 o 
   0   3   7      272.90      255.84     14.17 o 
   1   3   7      299.40      283.16     41.61 o 
   2   3   7     2402.19     2344.15     41.41 o 
   3   3   7     3768.68     3716.84     53.88 o 
   4   3   7     3187.18     3269.40     70.87 o 
   5   3   7     2296.30     2287.52     59.78 o 
   6   3   7     1109.85     1076.64     44.79 o 
   7   3   7        6.44       -5.97     18.44 o 
   8   3   7       41.29       61.50     21.75 o 
   9   3   7      287.14      336.26     52.01 o 
  10   3   7      750.98      729.37     37.95 o 
  11   3   7      164.60      149.73     18.68 o 
  12   3   7      291.75      293.37     39.25 o 
  13   3   7      275.48      312.96    107.81 o 
 -16   4   7       14.83       18.56     27.81 o 
 -15   4   7       11.67      -11.10     27.71 o 
 -14   4   7       33.26        4.07     24.84 o 
 -13   4   7      113.19       98.57     27.92 o 
 -12   4   7      111.25       89.48     17.75 o 
 -11   4   7        4.51       -4.41     11.67 o 
 -10   4   7       73.22       70.38     11.30 o 
  -9   4   7        6.03       11.73     10.64 o 
  -8   4   7       81.24       84.23     12.02 o 
  -7   4   7      284.08      299.32     17.36 o 
  -6   4   7     1205.80     1187.18     31.61 o 
  -5   4   7     1416.96     1360.05     56.74 o 
  -4   4   7       48.07       69.47     16.01 o 
  -3   4   7       39.48       52.27     11.02 o 
  -2   4   7      903.10      959.43     33.99 o 
  -1   4   7     1006.82      988.71     25.78 o 
   0   4   7     3116.91     3163.74     47.97 o 
   1   4   7     1651.37     1718.65     37.76 o 
   2   4   7     1362.73     1361.45     33.88 o 
   3   4   7      470.65      497.74     21.73 o 
   4   4   7       66.83       52.92     13.16 o 
   5   4   7     1973.29     2028.26     42.41 o 
   6   4   7        3.54        3.04     14.99 o 
   7   4   7      788.83      880.14     59.11 o 
   8   4   7      429.02      423.84     35.81 o 
   9   4   7       98.02      100.95     24.50 o 
  10   4   7      192.44      261.60     56.27 o 
  11   4   7      121.91      193.26     51.07 o 
  12   4   7        8.06       20.14     35.46 o 
  13   4   7       46.02       75.30     31.68 o 
 -16   5   7        3.65       19.86     25.72 o 
 -15   5   7        2.82      -16.08     45.39 o 
 -14   5   7       24.87       72.82     45.39 o 
 -13   5   7       48.84       39.72     40.67 o 
 -12   5   7       32.34       21.70     16.15 o 
 -11   5   7     1058.87      991.46     34.66 o 
 -10   5   7      645.78      593.99     28.74 o 
  -9   5   7       85.54       93.36     14.16 o 
  -8   5   7       58.33       33.78     13.46 o 
  -7   5   7       74.70       62.67     15.89 o 
  -6   5   7       60.50       65.39     19.86 o 
  -5   5   7       10.26       31.68     15.68 o 
  -4   5   7      290.56      311.70     26.08 o 
  -3   5   7        1.10       -5.24     23.17 o 
  -2   5   7       50.19       46.02      9.63 o 
  -1   5   7        7.53       -9.74     10.32 o 
   0   5   7        7.42        2.73     13.40 o 
   1   5   7        2.58        0.66      8.74 o 
   2   5   7      143.22      145.87     14.61 o 
   3   5   7      991.18      989.35     42.56 o 
   4   5   7     1404.57     1363.32     44.26 o 
   5   5   7       32.75        4.51     40.67 o 
   6   5   7      391.99      344.24     41.61 o 
   7   5   7        3.18      -20.81     27.43 o 
   8   5   7        3.60       -0.95     25.53 o 
   9   5   7        7.66       33.10     33.10 o 
  10   5   7        7.88       31.21     34.99 o 
  11   5   7       59.83      104.97     39.72 o 
  12   5   7       18.88       58.63     45.39 o 
 -15   6   7       36.03      -34.05     51.07 o 
 -14   6   7       67.38       52.96     45.39 o 
 -13   6   7        1.34       -3.78     31.21 o 
 -12   6   7        4.90        3.66     19.82 o 
 -11   6   7      226.30      293.49     40.19 o 
 -10   6   7       22.26       19.40     18.54 o 
  -9   6   7       46.92        3.47     16.92 o 
  -8   6   7        6.74       -1.88     40.19 o 
  -7   6   7       83.53       58.33     17.47 o 
  -6   6   7       51.25       66.20     24.59 o 
  -5   6   7       97.62       84.60     39.25 o 
  -4   6   7      428.94      429.76     30.16 o 
  -3   6   7      518.13      464.10     28.40 o 
  -2   6   7       47.97       34.32     10.73 o 
  -1   6   7     1170.12     1172.91     36.41 o 
   0   6   7      475.61      482.92     24.58 o 
   1   6   7      125.32      108.61     13.46 o 
   2   6   7      858.30      855.02     45.24 o 
   3   6   7      380.44      415.17     48.23 o 
   4   6   7      922.46      899.02     58.16 o 
   5   6   7      355.09      346.92     23.95 o 
   6   6   7      102.28       59.58     24.59 o 
   7   6   7       68.98       38.77     30.26 o 
   8   6   7        5.00       -3.78     34.05 o 
   9   6   7       50.14       38.77     31.21 o 
  10   6   7      235.24      281.82     51.07 o 
  11   6   7       58.35       47.29     42.56 o 
 -14   7   7        9.61       12.29     40.67 o 
 -13   7   7      215.60      156.04     49.18 o 
 -12   7   7        1.71       -7.57     38.77 o 
 -11   7   7       28.74       14.52     50.60 o 
 -10   7   7      161.57      166.98     26.55 o 
  -9   7   7      238.64      283.80     31.57 o 
  -8   7   7       94.79       50.71     19.25 o 
  -7   7   7      483.44      477.73     44.92 o 
  -6   7   7      306.79      331.47     46.34 o 
  -5   7   7       34.49       60.83     20.22 o 
  -4   7   7      147.87      174.99     19.93 o 
  -3   7   7     1179.61     1172.55     47.90 o 
  -2   7   7      847.85      798.86     33.50 o 
  -1   7   7      737.30      705.92     31.29 o 
   0   7   7       26.56        5.02     11.33 o 
   1   7   7      324.00      313.94     23.52 o 
   2   7   7        0.46        5.16     18.16 o 
   3   7   7       16.96       19.57     19.72 o 
   4   7   7     1086.27     1103.65     77.55 o 
   5   7   7      414.99      456.78     57.69 o 
   6   7   7       92.65       96.46     34.99 o 
   7   7   7       36.55      -36.88     35.94 o 
   8   7   7        3.76        9.46     33.10 o 
   9   7   7       14.89      -17.97     37.83 o 
  10   7   7       75.36      101.19     40.67 o 
 -13   8   7        3.84       -7.57     41.61 o 
 -12   8   7        2.20      -57.69     47.29 o 
 -11   8   7       33.08       55.93     22.70 o 
 -10   8   7      100.33       72.39     24.07 o 
  -9   8   7       34.32       16.58     19.93 o 
  -8   8   7      877.66      918.83     50.89 o 
  -7   8   7      359.27      356.39     27.63 o 
  -6   8   7        2.59       16.48     17.47 o 
  -5   8   7       76.03       54.08     18.16 o 
  -4   8   7      356.38      386.98     24.69 o 
  -3   8   7      247.60      217.67     36.41 o 
  -2   8   7     1213.82     1236.54     44.53 o 
  -1   8   7      557.50      587.07     31.25 o 
   0   8   7      185.04      158.43     19.62 o 
   1   8   7      651.15      668.01     34.03 o 
   2   8   7      453.11      485.38     30.59 o 
   3   8   7      740.09      756.21     51.54 o 
   4   8   7      164.76      166.45     38.77 o 
   5   8   7      109.76      150.37     40.67 o 
   6   8   7      793.19      754.68     74.71 o 
   7   8   7      198.17      176.85     46.34 o 
   8   8   7      210.48      188.20     48.23 o 
   9   8   7      263.46      218.46     51.07 o 
 -11   9   7        0.21       -0.95     34.99 o 
 -10   9   7       59.66       78.24     27.43 o 
  -9   9   7      261.46      301.52     33.85 o 
  -8   9   7       50.02       46.59     17.34 o 
  -7   9   7      221.75      216.48     34.99 o 
  -6   9   7        4.32      -20.81     34.99 o 
  -5   9   7       65.30       34.99     28.37 o 
  -4   9   7       11.51      -18.00     44.92 o 
  -3   9   7      554.02      500.34     38.40 o 
  -2   9   7     1234.10     1167.57     69.86 o 
  -1   9   7       40.71       14.72     17.96 o 
   0   9   7      196.70      179.53     21.70 o 
   1   9   7        5.62       15.61     16.58 o 
   2   9   7       31.76       45.81     20.19 o 
   3   9   7      101.64      141.76     22.23 o 
   4   9   7      450.59      453.00     59.58 o 
   5   9   7      285.99      274.26     52.01 o 
   6   9   7        0.98       -4.73     34.99 o 
   7   9   7        4.26       -9.46     33.10 o 
   8   9   7       45.89      117.27     44.45 o 
  -9  10   7       29.16       34.58     44.92 o 
  -8  10   7      310.93      408.63     42.72 o 
  -7  10   7       31.45        7.97     24.59 o 
  -6  10   7      182.14      257.23     52.01 o 
  -5  10   7        1.42      -51.07     41.61 o 
  -4  10   7       43.28       34.05     36.88 o 
  -3  10   7        1.48      -59.58     42.56 o 
  -2  10   7       97.82       67.03     26.48 o 
  -1  10   7      185.91      198.08     41.14 o 
   0  10   7       91.96       73.86     25.69 o 
   1  10   7        0.29      -18.52     25.58 o 
   2  10   7       23.43       24.74     52.96 o 
   3  10   7       78.59       66.12     23.15 o 
   4  10   7        1.90      -37.83     31.21 o 
   5  10   7       51.94       33.10     39.72 o 
   6  10   7       58.10      123.89     49.18 o 
  -6  11   7      114.67       99.30     43.50 o 
  -5  11   7       53.38      -66.67     44.45 o 
  -4  11   7      211.49      165.50     44.45 o 
  -3  11   7       26.64      -38.77     39.72 o 
  -2  11   7       39.59      -47.58     31.72 o 
  -1  11   7        0.61      -40.12     26.75 o 
   0  11   7       77.23       99.68     28.81 o 
   1  11   7        3.49      -33.95     26.41 o 
   2  11   7      121.24      144.92     32.26 o 
   3  11   7       34.28       51.83     53.91 o 
 -17   0   8       11.95       15.13     22.74 o 
 -16   0   8       69.73       98.47     26.76 o 
 -15   0   8       65.38       64.89     38.77 o 
 -14   0   8        7.16       -3.35     20.62 o 
 -13   0   8       81.28       80.14     22.22 o 
 -12   0   8        9.70       14.17     17.61 o 
 -11   0   8        9.68       -4.73     16.07 o 
 -10   0   8       88.73      114.27     22.74 o 
  -9   0   8     3624.62     3527.96     87.48 o 
  -8   0   8     1160.93     1065.66     48.14 o 
  -7   0   8       76.34       68.46     14.09 o 
  -6   0   8     1469.70     1350.48     57.69 o 
  -5   0   8       19.48       47.29     17.97 o 
  -4   0   8      306.96      334.80     15.04 o 
  -3   0   8     3446.47     3499.15     44.45 o 
  -2   0   8    19232.13    18487.82    127.67 o 
  -1   0   8     4225.54     4143.39     48.45 o 
   0   0   8      266.72      324.09     12.91 o 
   1   0   8      547.15      542.59     19.06 o 
   2   0   8      188.76      194.09     13.82 o 
   3   0   8      189.45      159.66     25.53 o 
   4   0   8     6252.72     6030.88    113.96 o 
   5   0   8     7482.57     7189.20     99.53 o 
   6   0   8     1291.54     1329.15     45.51 o 
   7   0   8       34.50       27.43     13.62 o 
   8   0   8      193.89      168.25     19.53 o 
   9   0   8        2.96        6.12     12.65 o 
  10   0   8       25.44        6.78     12.60 o 
  11   0   8     1358.93     1258.30     58.84 o 
  12   0   8      212.45      340.38     67.62 o 
  13   0   8      122.03      138.58     30.41 o 
 -17   1   8       15.27        4.75     18.95 o 
 -16   1   8        1.11        3.14     16.79 o 
 -15   1   8      104.83       87.68     22.11 o 
 -14   1   8      344.10      386.50     26.14 o 
 -13   1   8       12.18        3.15     13.26 o 
 -12   1   8       62.87       49.28     14.07 o 
 -11   1   8       58.12       60.56     13.86 o 
 -10   1   8      315.80      351.60     22.40 o 
  -9   1   8        8.74        6.05      3.93 o 
  -8   1   8     2672.62     2688.09     38.06 o 
  -7   1   8     1988.60     1899.51     39.52 o 
  -6   1   8       71.21       59.35     13.17 o 
  -5   1   8       12.56       11.35     14.19 o 
  -4   1   8     1014.13     1054.95     26.61 o 
  -3   1   8     3644.72     3446.77     30.45 o 
  -2   1   8     1344.43     1402.17     21.51 o 
  -1   1   8     4914.36     4775.20     41.85 o 
   0   1   8     1940.86     1734.76     22.06 o 
   1   1   8       91.45       98.16      7.49 o 
   2   1   8      133.30      132.13     12.61 o 
   3   1   8     3450.65     3327.57     45.56 o 
   4   1   8     1341.63     1370.39     30.59 o 
   5   1   8        1.42        1.57      8.32 o 
   6   1   8     2252.89     2227.64     41.19 o 
   7   1   8      489.68      551.49     22.26 o 
   8   1   8       19.85       14.61      9.02 o 
   9   1   8       79.71       76.79     13.63 o 
  10   1   8     1060.97     1065.02     34.40 o 
  11   1   8      628.79      613.65     35.24 o 
  12   1   8       30.12       30.26     19.07 o 
  13   1   8       54.10       67.97     20.16 o 
 -17   2   8        5.28      -41.14     30.87 o 
 -16   2   8       62.87       75.28     32.85 o 
 -15   2   8       87.61      134.07     23.75 o 
 -14   2   8       11.83       20.93     16.31 o 
 -13   2   8      478.91      506.51     34.47 o 
 -12   2   8        0.52       -8.43     14.01 o 
 -11   2   8      269.79      259.71     18.56 o 
 -10   2   8       45.57       29.11      9.34 o 
  -9   2   8     1071.89     1108.81     19.38 o 
  -8   2   8      788.37      720.53     12.62 o 
  -7   2   8      117.98      116.84      5.00 o 
  -6   2   8     1656.94     1508.44     31.27 o 
  -5   2   8      159.09      167.89      9.41 o 
  -4   2   8      458.11      441.03     11.10 o 
  -3   2   8      143.46      135.33      6.89 o 
  -2   2   8     9037.14     9138.70     63.21 o 
  -1   2   8     1641.53     1713.34     29.90 o 
   0   2   8      833.77      808.51     16.24 o 
   1   2   8     2707.02     2753.38     56.27 o 
   2   2   8     1043.74     1029.99     37.29 o 
   3   2   8      332.34      353.90     24.05 o 
   4   2   8      495.05      498.61     29.08 o 
   5   2   8     2310.14     2284.51     48.76 o 
   6   2   8      695.39      701.32     41.81 o 
   7   2   8      256.51      267.37     20.35 o 
   8   2   8      121.15      100.86     15.54 o 
   9   2   8       40.74       50.38     13.28 o 
  10   2   8       26.01       14.53     17.02 o 
  11   2   8      167.80      188.32     29.89 o 
  12   2   8      158.48      157.25     27.75 o 
  13   2   8       58.60       88.36     34.05 o 
 -16   3   8       19.07       -6.90     28.95 o 
 -15   3   8       53.80       -4.78     16.09 o 
 -14   3   8       69.88       42.30     16.31 o 
 -13   3   8        3.11        4.39     18.87 o 
 -12   3   8       62.37       85.33     12.91 o 
 -11   3   8       16.52       17.63     11.65 o 
 -10   3   8      751.70      763.24     26.48 o 
  -9   3   8       37.62       33.47      8.38 o 
  -8   3   8     1239.93     1223.99     25.87 o 
  -7   3   8      704.56      651.12     14.39 o 
  -6   3   8     2264.96     2313.02     34.03 o 
  -5   3   8     1788.26     1783.39     35.43 o 
  -4   3   8      173.75      176.21      7.01 o 
  -3   3   8      233.47      208.44      9.45 o 
  -2   3   8     1251.22     1227.56     23.27 o 
  -1   3   8      420.21      407.24     16.63 o 
   0   3   8        6.93      -14.95      9.97 o 
   1   3   8     1679.21     1630.62     42.37 o 
   2   3   8      711.03      729.72     31.05 o 
   3   3   8     1100.55     1154.48     40.35 o 
   4   3   8      486.43      487.86     22.29 o 
   5   3   8      329.74      281.21     32.15 o 
   6   3   8     2262.37     2251.54     64.77 o 
   7   3   8        2.70       12.07     13.99 o 
   8   3   8      803.29      770.43     41.83 o 
   9   3   8      276.13      296.77     24.41 o 
  10   3   8       14.28       10.68     18.21 o 
  11   3   8        0.91       -8.88     20.39 o 
  12   3   8        1.80        2.78     22.33 o 
 -16   4   8       50.47       32.91     28.33 o 
 -15   4   8       91.49       81.24     49.65 o 
 -14   4   8       97.82      100.25     39.72 o 
 -13   4   8      193.06      205.22     57.69 o 
 -12   4   8       67.39       52.96     40.67 o 
 -11   4   8     1217.68     1207.09     48.64 o 
 -10   4   8      861.82      800.82     29.12 o 
  -9   4   8      135.03      165.05     15.24 o 
  -8   4   8       78.30       70.77     12.24 o 
  -7   4   8      650.70      661.17     21.07 o 
  -6   4   8     1545.26     1521.97     30.23 o 
  -5   4   8     1029.45     1188.77     59.58 o 
  -4   4   8     4581.37     4530.26    155.10 o 
  -3   4   8     1052.40      984.00     36.07 o 
  -2   4   8      473.32      473.48     26.59 o 
  -1   4   8      266.79      292.37     11.58 o 
   0   4   8     3513.66     3646.04     41.32 o 
   1   4   8     2025.47     2112.92     43.30 o 
   2   4   8      541.28      465.93     26.52 o 
   3   4   8     4186.63     4226.78     95.99 o 
   4   4   8      459.40      481.75     23.02 o 
   5   4   8        4.48       -2.90     14.27 o 
   6   4   8       67.20       90.48     19.39 o 
   7   4   8      720.81      791.53     44.67 o 
   8   4   8      185.14      220.67     29.04 o 
   9   4   8      245.64      297.47     34.53 o 
  10   4   8      472.75      511.14     43.35 o 
  11   4   8        6.05       59.49     18.09 o 
  12   4   8        4.28        2.81     31.21 o 
 -15   5   8       11.22      -10.40     34.99 o 
 -14   5   8        3.44       13.24     48.23 o 
 -13   5   8      507.07      583.51     78.49 o 
 -12   5   8      359.39      453.94     68.09 o 
 -11   5   8      139.57      143.49     23.64 o 
 -10   5   8      283.71      310.16     26.96 o 
  -9   5   8       41.88       26.27     11.82 o 
  -8   5   8      121.06       92.07     13.02 o 
  -7   5   8        5.42       19.11     13.46 o 
  -6   5   8      975.19     1079.16     48.23 o 
  -5   5   8     2765.17     2715.80     72.44 o 
  -4   5   8       44.02       23.26     14.66 o 
  -3   5   8     1345.45     1325.87     76.60 o 
  -2   5   8       28.58       26.85     10.56 o 
  -1   5   8      775.57      732.55     25.03 o 
   0   5   8     2082.11     2022.61     42.18 o 
   1   5   8     4780.90     4818.50    134.29 o 
   2   5   8     7293.94     7596.00    165.50 o 
   3   5   8      135.86      156.99     34.99 o 
   4   5   8        4.58      -16.58     27.90 o 
   5   5   8       63.82       53.29     14.63 o 
   6   5   8       22.62       40.00     16.96 o 
   7   5   8     1047.13     1027.27     50.89 o 
   8   5   8     1227.60     1366.34     60.58 o 
   9   5   8      772.45      915.45     80.39 o 
  10   5   8        3.30        4.73     34.05 o 
  11   5   8        1.01      100.25     45.39 o 
 -15   6   8       19.51      -51.07     51.07 o 
 -14   6   8        7.32       55.80     38.77 o 
 -13   6   8        1.47      -37.83     49.18 o 
 -12   6   8       93.10       97.41     50.12 o 
 -11   6   8      646.25      682.50     47.76 o 
 -10   6   8      118.46      107.82     21.29 o 
  -9   6   8      156.23      144.98     21.16 o 
  -8   6   8       74.05       66.82     51.07 o 
  -7   6   8      722.02      752.61     40.67 o 
  -6   6   8      509.05      497.28     36.09 o 
  -5   6   8     1398.24     1366.46     54.82 o 
  -4   6   8     2105.00     2023.83     92.68 o 
  -3   6   8      694.98      701.60     27.96 o 
  -2   6   8       20.50        7.80      9.83 o 
  -1   6   8      718.21      678.34     27.99 o 
   0   6   8     2167.63     2041.55     47.62 o 
   1   6   8        6.11       25.61     13.58 o 
   2   6   8      274.13      280.81     30.74 o 
   3   6   8      884.96      975.98     69.04 o 
   4   6   8       99.62      113.49     32.15 o 
   5   6   8        1.28      -58.16     38.77 o 
   6   6   8      392.25      340.46     47.29 o 
   7   6   8      940.64      986.38     78.49 o 
   8   6   8      182.20      172.12     40.67 o 
   9   6   8      226.14      231.70     50.12 o 
  10   6   8      248.09      268.58     55.80 o 
 -14   7   8       36.50       87.95     43.50 o 
 -13   7   8       25.08      -65.25     50.12 o 
 -12   7   8      128.18      120.11     48.23 o 
 -11   7   8      109.69       54.85     41.61 o 
 -10   7   8      252.51      353.70     57.69 o 
  -9   7   8       19.63       16.98     18.47 o 
  -8   7   8      144.09      149.79     23.40 o 
  -7   7   8       28.51       28.75     15.46 o 
  -6   7   8      865.78      863.79     47.42 o 
  -5   7   8      620.26      600.62     38.91 o 
  -4   7   8       44.61       15.13     25.53 o 
  -3   7   8      406.23      412.36     32.55 o 
  -2   7   8      731.44      735.29     32.21 o 
  -1   7   8      544.24      601.08     28.98 o 
   0   7   8       15.91        3.34     12.69 o 
   1   7   8     2053.76     1977.23     51.41 o 
   2   7   8     1770.87     1751.39    114.90 o 
   3   7   8      179.77      160.77     37.83 o 
   4   7   8       61.48       72.82     32.15 o 
   5   7   8        8.64       14.19     25.53 o 
   6   7   8      166.91      119.16     33.10 o 
   7   7   8       79.23       17.02     38.77 o 
   8   7   8      354.79      346.13     53.91 o 
   9   7   8       26.00       12.29     32.15 o 
 -12   8   8       81.98       62.42     38.77 o 
 -11   8   8      115.06       49.18     35.94 o 
 -10   8   8        9.33       18.91     30.26 o 
  -9   8   8      233.25      204.48     41.14 o 
  -8   8   8        2.92       -8.26     18.69 o 
  -7   8   8      315.93      308.95     36.49 o 
  -6   8   8      331.91      368.67     35.40 o 
  -5   8   8      391.59      315.87     49.18 o 
  -4   8   8      266.88      216.57     42.56 o 
  -3   8   8       15.94      -18.39     22.39 o 
  -2   8   8      109.25      154.21     25.02 o 
  -1   8   8       40.69       25.20     20.70 o 
   0   8   8      328.79      308.94     33.10 o 
   1   8   8      162.60      168.20     34.99 o 
   2   8   8      369.77      404.61     39.75 o 
   3   8   8      166.02      188.20     40.67 o 
   4   8   8       97.51      131.45     40.67 o 
   5   8   8      124.38      182.52     44.45 o 
   6   8   8       13.69       33.10     39.72 o 
   7   8   8      235.76      191.03     46.34 o 
   8   8   8        8.69      -67.15     47.29 o 
 -11   9   8       12.06       37.83     37.83 o 
 -10   9   8      170.76      122.94     41.61 o 
  -9   9   8       52.53      147.08     44.92 o 
  -8   9   8      138.92      177.14     28.81 o 
  -7   9   8      471.96      526.07     42.82 o 
  -6   9   8        7.88       11.35     30.26 o 
  -5   9   8      178.64      140.91     41.61 o 
  -4   9   8      482.48      408.55     56.74 o 
  -3   9   8     1040.64     1050.87     57.99 o 
  -2   9   8       14.73      -22.49     23.29 o 
  -1   9   8      819.13      866.70     53.16 o 
   0   9   8      226.53      203.05     31.09 o 
   1   9   8       32.55       -0.10     22.71 o 
   2   9   8        0.04       -6.10     21.32 o 
   3   9   8      310.73      392.10     41.47 o 
   4   9   8      359.65      513.52     65.25 o 
   5   9   8        8.42       35.94     35.94 o 
   6   9   8      294.84      309.25     55.80 o 
   7   9   8       58.57       59.58     43.50 o 
  -8  10   8       34.79       12.42     27.90 o 
  -7  10   8      125.50      100.48     36.88 o 
  -6  10   8      110.86       90.79     39.72 o 
  -5  10   8        0.42        4.73     30.26 o 
  -4  10   8       34.37       25.53     39.72 o 
  -3  10   8       35.15       29.34     23.29 o 
  -2  10   8     1111.72     1156.46     64.99 o 
  -1  10   8      129.26      120.54     27.32 o 
   0  10   8      115.08       66.60     23.06 o 
   1  10   8      130.27       87.90     26.35 o 
   2  10   8      111.78      140.38     40.19 o 
   3  10   8       72.44      106.60     29.22 o 
   4  10   8      230.00      272.37     54.85 o 
  -4  11   8       87.82       38.77     37.83 o 
  -3  11   8      231.86      193.27     34.77 o 
  -2  11   8       38.38       13.82     31.21 o 
  -1  11   8      604.26      678.39     54.73 o 
   0  11   8      239.77      257.30     57.69 o 
 -16   1   9       56.98       44.77     16.73 o 
 -15   1   9       11.73       11.03     18.15 o 
 -14   1   9        0.25        9.86     15.72 o 
 -13   1   9        6.67       18.25     16.65 o 
 -12   1   9        6.96        9.69     12.54 o 
 -11   1   9        8.87        9.76     12.43 o 
 -10   1   9      124.62      115.63     14.31 o 
  -9   1   9      333.24      340.26     20.30 o 
  -8   1   9      149.46      143.48     15.22 o 
  -7   1   9        2.89        1.59     10.52 o 
  -6   1   9       16.61       -9.67     11.27 o 
  -5   1   9      512.01      504.90     17.23 o 
  -4   1   9       29.11       23.61      6.35 o 
  -3   1   9     1042.62     1060.00     23.30 o 
  -2   1   9     5112.53     5023.74     44.14 o 
  -1   1   9      791.55      775.26     17.24 o 
   0   1   9      331.16      347.02     11.16 o 
   1   1   9        4.82        1.89      5.03 o 
   2   1   9        4.63       12.66      7.55 o 
   3   1   9       67.26       81.17     10.36 o 
   4   1   9      555.34      525.11     21.35 o 
   5   1   9      638.56      635.61     23.69 o 
   6   1   9      244.42      259.03     17.07 o 
   7   1   9      169.60      173.75     15.51 o 
   8   1   9       32.58       34.70     10.38 o 
   9   1   9       10.47        7.54     13.07 o 
  10   1   9       15.69       18.85     14.33 o 
  11   1   9       71.62       72.54     18.76 o 
  12   1   9      113.75       97.11     20.89 o 
 -16   2   9        2.45       57.04     23.34 o 
 -15   2   9        4.15       16.39     14.95 o 
 -14   2   9      306.52      323.30     32.01 o 
 -13   2   9       97.52      130.99     22.97 o 
 -12   2   9       54.05       49.30     19.09 o 
 -11   2   9       36.54       37.89     13.34 o 
 -10   2   9      372.04      362.95     23.92 o 
  -9   2   9       17.73       13.71     12.04 o 
  -8   2   9      616.99      653.17     26.39 o 
  -7   2   9       69.96       69.30      8.57 o 
  -6   2   9      381.00      369.96     22.12 o 
  -5   2   9      482.73      441.63     19.58 o 
  -4   2   9     1752.38     1670.18     21.85 o 
  -3   2   9      228.41      234.08      9.32 o 
  -2   2   9       56.19       51.74      6.09 o 
  -1   2   9       41.58       33.86      6.45 o 
   0   2   9     1105.25     1056.26     28.29 o 
   1   2   9     2129.64     2018.81     42.83 o 
   2   2   9     1539.60     1512.46     49.65 o 
   3   2   9     2466.03     2489.53     61.05 o 
   4   2   9      725.26      738.04     35.42 o 
   5   2   9       10.67       20.23     16.29 o 
   6   2   9      418.65      399.25     23.99 o 
   7   2   9      168.27      158.64     17.40 o 
   8   2   9      915.42      837.78     35.55 o 
   9   2   9      388.75      364.68     25.83 o 
  10   2   9      439.73      456.02     29.49 o 
  11   2   9      251.05      290.97     36.04 o 
  12   2   9       29.47       15.32     56.74 o 
 -16   3   9        4.33       30.68     26.55 o 
 -15   3   9        3.64        2.29     19.54 o 
 -14   3   9        0.08       14.41     18.84 o 
 -13   3   9        3.47       21.18     27.90 o 
 -12   3   9       58.10       53.34     14.16 o 
 -11   3   9       40.47       51.42     14.77 o 
 -10   3   9      143.46      170.60     19.82 o 
  -9   3   9      515.37      557.47     28.84 o 
  -8   3   9      701.01      716.35     32.44 o 
  -7   3   9        1.24        1.82      5.24 o 
  -6   3   9       29.75       28.48      8.03 o 
  -5   3   9      219.83      189.43     12.29 o 
  -4   3   9      384.92      385.91     12.71 o 
  -3   3   9     2358.15     2277.53     30.83 o 
  -2   3   9     3385.95     3257.38     38.31 o 
  -1   3   9     3792.48     3666.38     50.02 o 
   0   3   9      747.35      748.43     22.38 o 
   1   3   9      372.86      381.07     16.87 o 
   2   3   9     1298.56     1269.05     35.50 o 
   3   3   9      164.08      141.43     15.30 o 
   4   3   9     1263.31     1232.95     40.28 o 
   5   3   9     2312.60     2304.66     53.27 o 
   6   3   9      869.55      905.10     35.78 o 
   7   3   9      431.40      474.77     39.91 o 
   8   3   9      298.52      291.77     28.42 o 
   9   3   9       26.04       12.96     15.00 o 
  10   3   9       36.72       51.79     16.48 o 
  11   3   9      128.02      163.48     29.04 o 
 -15   4   9       73.48       39.72     46.34 o 
 -14   4   9      204.08      234.54     60.53 o 
 -13   4   9       16.61      -20.81     38.77 o 
 -12   4   9       71.90       54.85     41.61 o 
 -11   4   9       38.10       63.39     19.37 o 
 -10   4   9       48.24       69.32     19.82 o 
  -9   4   9      150.91      126.28     34.05 o 
  -8   4   9      155.35      148.48     23.17 o 
  -7   4   9      940.15      889.23     29.93 o 
  -6   4   9      195.30      183.91     11.92 o 
  -5   4   9      207.86      171.36     18.46 o 
  -4   4   9      891.96      878.04     33.85 o 
  -3   4   9      355.94      341.27     22.27 o 
  -2   4   9      278.28      259.10     14.61 o 
  -1   4   9     1625.29     1499.21     51.94 o 
   0   4   9      524.35      551.58     22.67 o 
   1   4   9     1058.29     1065.73     31.23 o 
   2   4   9      302.21      303.89     27.43 o 
   3   4   9       17.39       -3.57     16.55 o 
   4   4   9      120.82      112.23     18.98 o 
   5   4   9      631.83      645.27     37.29 o 
   6   4   9      198.82      219.44     27.20 o 
   7   4   9      279.94      297.70     31.51 o 
   8   4   9      124.95      111.95     22.15 o 
   9   4   9      346.98      351.72     31.90 o 
  10   4   9      416.34      447.77     31.70 o 
  11   4   9      142.27      117.43     30.26 o 
 -15   5   9       28.85       -4.73     38.77 o 
 -14   5   9        0.53      -73.77     49.18 o 
 -13   5   9        1.48       34.05     42.56 o 
 -12   5   9       58.93       21.75     40.67 o 
 -11   5   9       35.99       39.63     16.90 o 
 -10   5   9        0.20        8.70     15.89 o 
  -9   5   9       41.48       21.53     25.06 o 
  -8   5   9       59.17       58.11     19.42 o 
  -7   5   9        2.96      -14.92     11.95 o 
  -6   5   9       33.28       81.33     27.43 o 
  -5   5   9        1.15       -7.23     13.32 o 
  -4   5   9       42.86       12.88     12.92 o 
  -3   5   9      143.15      112.32     16.36 o 
  -2   5   9       89.98       87.11     16.81 o 
  -1   5   9        5.37       33.24     15.70 o 
   0   5   9      148.50      142.74     17.42 o 
   1   5   9      467.51      454.26     32.69 o 
   2   5   9      983.50     1001.92     33.06 o 
   3   5   9       30.23       19.77     20.81 o 
   4   5   9      223.02      209.43     39.72 o 
   5   5   9      305.27      308.50     54.38 o 
   6   5   9        6.65        1.56     18.31 o 
   7   5   9        3.49       -0.74     17.91 o 
   8   5   9      120.23      124.69     27.46 o 
   9   5   9        1.81       27.24     20.70 o 
  10   5   9        8.68      104.03     46.34 o 
 -14   6   9      222.14      212.79     63.36 o 
 -13   6   9        5.35      -33.10     41.61 o 
 -12   6   9       83.17       94.57     47.29 o 
 -11   6   9       22.98       22.00     18.13 o 
 -10   6   9       70.68       58.81     37.36 o 
  -9   6   9       44.26       38.72     16.90 o 
  -8   6   9       44.30      110.65     38.77 o 
  -7   6   9       63.42       68.94     15.49 o 
  -6   6   9      345.00      408.55     47.29 o 
  -5   6   9      617.88      579.37     35.55 o 
  -4   6   9       63.47       34.05     14.53 o 
  -3   6   9       93.31       70.57     15.88 o 
  -2   6   9       91.46       62.98     21.75 o 
  -1   6   9       61.50       65.87     17.95 o 
   0   6   9       16.81       17.65     16.56 o 
   1   6   9       37.21       64.94     15.37 o 
   2   6   9      950.12      876.93     41.73 o 
   3   6   9       61.62       87.90     19.39 o 
   4   6   9       93.63       59.58     23.64 o 
   5   6   9      370.94      327.22     46.34 o 
   6   6   9        1.79       -4.73     32.15 o 
   7   6   9        9.13       27.43     33.10 o 
   8   6   9        7.59       60.53     35.94 o 
   9   6   9      140.12      146.59     48.23 o 
 -13   7   9        1.87       -5.67     41.61 o 
 -12   7   9       38.04       82.28     51.07 o 
 -11   7   9       60.09       40.67     36.88 o 
 -10   7   9      131.47      110.52     22.48 o 
  -9   7   9       17.86       52.96     33.10 o 
  -8   7   9       68.88      117.11     27.03 o 
  -7   7   9      337.00      359.44     26.30 o 
  -6   7   9      301.19      299.79     44.45 o 
  -5   7   9      387.57      350.32     35.94 o 
  -4   7   9       83.72       56.84     24.59 o 
  -3   7   9      133.74      143.56     23.29 o 
  -2   7   9        5.25      -13.26     17.91 o 
  -1   7   9     1096.12     1076.60     78.49 o 
   0   7   9      509.34      524.58     38.91 o 
   1   7   9       17.42       24.24     21.28 o 
   2   7   9      110.64      114.47     18.86 o 
   3   7   9      238.70      231.34     25.18 o 
   4   7   9       43.75       64.31     34.99 o 
   5   7   9      293.80      248.72     42.56 o 
   6   7   9      217.18      138.07     37.83 o 
   7   7   9      502.60      470.02     63.36 o 
   8   7   9       41.77      -13.24     34.05 o 
 -12   8   9      156.65      118.21     48.23 o 
 -11   8   9       13.58       10.40     36.88 o 
 -10   8   9      121.77       92.68     40.67 o 
  -9   8   9        7.43       21.35     27.43 o 
  -8   8   9        3.85       28.36     19.52 o 
  -7   8   9        6.92       40.71     21.36 o 
  -6   8   9      531.97      527.71     58.63 o 
  -5   8   9      475.57      328.16     50.12 o 
  -4   8   9      124.01       82.48     20.60 o 
  -3   8   9        8.31      -11.08     18.63 o 
  -2   8   9       38.92        0.68     21.37 o 
  -1   8   9      149.88      126.74     33.57 o 
   0   8   9      199.55      168.97     26.75 o 
   1   8   9     1377.02     1416.59     65.85 o 
   2   8   9      803.85      857.39     53.58 o 
   3   8   9      158.61      152.26     39.72 o 
   4   8   9       59.04       86.06     34.99 o 
   5   8   9       19.68       32.15     29.32 o 
   6   8   9       26.97        0.00     32.15 o 
   7   8   9      132.10      135.24     42.56 o 
 -10   9   9       15.15      206.17     55.80 o 
  -9   9   9       39.23       21.75     32.15 o 
  -8   9   9       32.48       48.23     35.94 o 
  -7   9   9      108.49      128.62     37.83 o 
  -6   9   9      303.18      212.79     48.23 o 
  -5   9   9      574.98      556.08     65.25 o 
  -4   9   9      271.27      235.34     85.59 o 
  -3   9   9       67.82       33.33     21.06 o 
  -2   9   9        2.42       25.53     19.65 o 
  -1   9   9      286.16      279.53     34.43 o 
   0   9   9      383.46      354.54     37.43 o 
   1   9   9       11.82       24.59     20.44 o 
   2   9   9       65.56       97.38     25.74 o 
   3   9   9      235.77      293.17     53.91 o 
   4   9   9       13.68       18.91     32.15 o 
   5   9   9       18.49      -14.19     31.21 o 
  -7  10   9       66.20       99.30     45.39 o 
  -6  10   9       62.85      -18.91     47.29 o 
  -5  10   9      210.89       93.04     25.39 o 
  -4  10   9       39.06       27.06     22.33 o 
  -3  10   9       56.40       65.85     25.65 o 
  -2  10   9       21.21      -23.47     22.95 o 
  -1  10   9      108.30       54.44     25.39 o 
   0  10   9       11.07       -2.94     23.86 o 
   1  10   9       35.62       23.46     21.06 o 
   2  10   9      208.39      201.81     33.93 o 
 -16   0  10        0.00       19.47     25.67 o 
 -15   0  10       25.56       12.99     21.48 o 
 -14   0  10      192.13      185.42     31.78 o 
 -13   0  10       27.85       70.61     24.28 o 
 -12   0  10        3.41       36.57     24.14 o 
 -11   0  10     1413.45     1495.80     67.71 o 
 -10   0  10        6.25        3.78     18.91 o 
  -9   0  10       63.05       43.50     24.59 o 
  -8   0  10      595.69      574.63     34.20 o 
  -7   0  10     4678.25     4695.86     91.26 o 
  -6   0  10      315.04      263.17     14.60 o 
  -5   0  10      975.48     1018.15     45.34 o 
  -4   0  10     1114.62     1092.33     44.00 o 
  -3   0  10      208.69      188.11     22.33 o 
  -2   0  10       96.28       88.80     11.61 o 
  -1   0  10     1213.79     1158.61     35.42 o 
   0   0  10     5127.50     5187.98     67.05 o 
   1   0  10     2927.71     2988.18     61.58 o 
   2   0  10      163.19      150.57     18.40 o 
   3   0  10      570.31      618.35     32.58 o 
   4   0  10      244.64      300.42     25.74 o 
   5   0  10        9.59        0.37     13.70 o 
   6   0  10     1084.71     1057.10     45.41 o 
   7   0  10     2219.16     2290.54     66.23 o 
   8   0  10     1579.36     1556.49     56.68 o 
   9   0  10      275.49      278.09     28.40 o 
  10   0  10        4.10       -8.77     25.53 o 
  11   0  10        0.96       -8.82     41.14 o 
 -16   1  10       69.17       68.93     18.33 o 
 -15   1  10       41.50       46.45     16.85 o 
 -14   1  10        2.11      -22.48     16.17 o 
 -13   1  10       40.24       69.41     17.66 o 
 -12   1  10      642.96      677.66     37.67 o 
 -11   1  10      153.78      167.11     29.58 o 
 -10   1  10       12.62        4.11     11.18 o 
  -9   1  10        5.13      -12.45     12.77 o 
  -8   1  10        1.90       -4.69     11.61 o 
  -7   1  10        2.59      -20.24     13.49 o 
  -6   1  10     1630.62     1688.89     34.85 o 
  -5   1  10     3353.73     3314.28     43.51 o 
  -4   1  10     2016.62     1832.90     38.76 o 
  -3   1  10      543.34      576.68     17.00 o 
  -2   1  10        4.87        7.37      5.60 o 
  -1   1  10      492.35      488.37     14.10 o 
   0   1  10       39.41       48.57      9.18 o 
   1   1  10     5033.94     4986.60     60.69 o 
   2   1  10     2397.25     2422.15     49.60 o 
   3   1  10      878.36      876.82     31.32 o 
   4   1  10       84.34       80.62     15.77 o 
   5   1  10      717.83      665.29     29.64 o 
   6   1  10       42.68       72.60     13.51 o 
   7   1  10       82.14       60.29     13.08 o 
   8   1  10      931.68      933.20     28.63 o 
   9   1  10      500.71      505.36     30.29 o 
  10   1  10      159.31      159.64     27.46 o 
  11   1  10       38.56       48.47     22.33 o 
 -16   2  10        0.54       28.19     20.75 o 
 -15   2  10       10.85       22.25     16.22 o 
 -14   2  10       19.96       11.34     15.84 o 
 -13   2  10       10.98       41.82     17.62 o 
 -12   2  10       62.32       52.77     18.24 o 
 -11   2  10      895.02      987.77     35.15 o 
 -10   2  10       11.97       16.33     11.93 o 
  -9   2  10       59.48       56.62     12.59 o 
  -8   2  10      105.29       98.71     16.34 o 
  -7   2  10      867.63      887.93     34.77 o 
  -6   2  10      154.36      148.91     14.07 o 
  -5   2  10      128.75      107.89     11.85 o 
  -4   2  10     1793.78     1768.35     25.88 o 
  -3   2  10       53.78       68.32      8.14 o 
  -2   2  10       49.50       60.85     10.17 o 
  -1   2  10      753.17      741.75     26.39 o 
   0   2  10     1603.45     1667.04     40.05 o 
   1   2  10      681.37      718.11     28.11 o 
   2   2  10      182.79      175.28     16.48 o 
   3   2  10      639.47      640.59     37.83 o 
   4   2  10       47.35       38.99     14.27 o 
   5   2  10      693.93      691.14     37.38 o 
   6   2  10      438.59      417.81     30.81 o 
   7   2  10      288.84      282.49     22.90 o 
   8   2  10      392.24      406.82     27.46 o 
   9   2  10       48.32       49.29     17.49 o 
  10   2  10        1.14        1.61     27.43 o 
  11   2  10        7.02       21.98     24.07 o 
 -15   3  10       12.22        4.82     31.21 o 
 -14   3  10        1.80        2.80     22.02 o 
 -13   3  10       25.49        5.30     22.03 o 
 -12   3  10      127.64      132.59     18.92 o 
 -11   3  10        6.71        8.29     13.94 o 
 -10   3  10      449.28      496.49     29.88 o 
  -9   3  10      449.26      432.30     27.61 o 
  -8   3  10      366.21      442.22     31.91 o 
  -7   3  10     1469.32     1464.27     37.10 o 
  -6   3  10      323.34      326.23     13.38 o 
  -5   3  10      246.18      239.87     12.14 o 
  -4   3  10       15.12       17.60      6.74 o 
  -3   3  10     2602.82     2609.23     41.18 o 
  -2   3  10       24.48       28.00      8.41 o 
  -1   3  10       24.10        8.63     10.51 o 
   0   3  10     1153.45     1214.14     35.77 o 
   1   3  10       33.82       48.56     10.14 o 
   2   3  10      330.91      379.84     18.71 o 
   3   3  10        8.03        4.23     10.91 o 
   4   3  10     1948.12     1955.98     52.44 o 
   5   3  10        0.25        1.43     19.73 o 
   6   3  10      155.70      189.55     25.51 o 
   7   3  10      119.09      103.83     17.24 o 
   8   3  10       77.35       63.61     15.85 o 
   9   3  10        1.51      -21.68     16.09 o 
  10   3  10      201.04      253.11     26.20 o 
 -15   4  10      106.90      145.64     58.63 o 
 -14   4  10       34.29       27.43     45.39 o 
 -13   4  10        4.41       67.15     52.01 o 
 -12   4  10        4.37       44.45     38.77 o 
 -11   4  10       21.64       28.72     18.52 o 
 -10   4  10       13.22       57.37     21.41 o 
  -9   4  10       73.38      107.12     21.48 o 
  -8   4  10      913.73      973.17     48.26 o 
  -7   4  10        0.09       -2.77      9.96 o 
  -6   4  10       19.99        9.65      9.24 o 
  -5   4  10       37.14       29.90      8.65 o 
  -4   4  10      208.29      191.88     13.67 o 
  -3   4  10      676.75      706.30     24.71 o 
  -2   4  10     1874.57     1942.98     33.15 o 
  -1   4  10     1735.76     1721.79     31.61 o 
   0   4  10      158.63      177.61     15.09 o 
   1   4  10        5.67       13.45     10.12 o 
   2   4  10     1395.79     1369.05     38.83 o 
   3   4  10       26.03       27.76     11.44 o 
   4   4  10      267.97      247.97     17.80 o 
   5   4  10     1074.85     1081.50     40.18 o 
   6   4  10      367.21      406.26     38.43 o 
   7   4  10      230.82      220.04     23.16 o 
   8   4  10        3.48      -13.59     19.39 o 
   9   4  10      258.53      268.26     26.28 o 
  10   4  10       22.28       21.03     19.31 o 
 -14   5  10      262.72      278.99     60.53 o 
 -13   5  10       65.81       66.20     40.67 o 
 -12   5  10      128.53      142.80     52.01 o 
 -11   5  10       19.26       29.50     19.75 o 
 -10   5  10      299.46      363.53     33.51 o 
  -9   5  10       32.45       23.99     16.42 o 
  -8   5  10      636.45      650.96     33.17 o 
  -7   5  10      465.21      488.54     24.98 o 
  -6   5  10        1.41      -11.92     13.69 o 
  -5   5  10      128.91       78.72     12.04 o 
  -4   5  10      484.18      486.02     28.63 o 
  -3   5  10     3598.24     3543.09     76.53 o 
  -2   5  10      180.50      147.52     23.63 o 
  -1   5  10       68.66      114.74     15.98 o 
   0   5  10     2023.81     2082.44     67.55 o 
   1   5  10      133.55      135.63     14.80 o 
   2   5  10      972.45      935.34     33.01 o 
   3   5  10      361.02      367.27     23.03 o 
   4   5  10     1485.78     1637.39     45.22 o 
   5   5  10       76.99       88.93     22.22 o 
   6   5  10      302.28      273.50     30.74 o 
   7   5  10      102.01      140.93     26.93 o 
   8   5  10       21.30       25.91     23.54 o 
   9   5  10       27.65       40.59     27.66 o 
 -13   6  10        7.19       81.33     49.18 o 
 -12   6  10        6.79        5.67     31.21 o 
 -11   6  10      145.51      157.42     27.90 o 
 -10   6  10       95.88       94.96     32.15 o 
  -9   6  10      450.93      502.68     38.40 o 
  -8   6  10      380.89      395.22     28.10 o 
  -7   6  10       67.90       59.20     30.26 o 
  -6   6  10       28.45       33.12     14.69 o 
  -5   6  10        1.49      -24.53     16.96 o 
  -4   6  10      436.42      384.50     29.48 o 
  -3   6  10      547.72      541.82     40.19 o 
  -2   6  10     2740.89     2638.57     74.73 o 
  -1   6  10     1544.55     1489.06     57.36 o 
   0   6  10       40.40       36.43     14.13 o 
   1   6  10        6.11       39.31     29.32 o 
   2   6  10      422.08      409.20     32.58 o 
   3   6  10       88.71       83.86     17.72 o 
   4   6  10      545.59      454.89     52.01 o 
   5   6  10     2126.05     2151.51    109.70 o 
   6   6  10      103.53       85.11     34.05 o 
   7   6  10       53.99       97.41     41.61 o 
   8   6  10      160.55      168.34     44.45 o 
 -12   7  10       24.04        6.62     33.10 o 
 -11   7  10       51.08       69.98     42.56 o 
 -10   7  10      180.61      202.18     43.98 o 
  -9   7  10       49.33       45.95     29.07 o 
  -8   7  10      219.76      314.68     35.06 o 
  -7   7  10      543.10      524.87     57.69 o 
  -6   7  10        3.27      -30.58     20.39 o 
  -5   7  10        1.43      -21.40     18.36 o 
  -4   7  10      374.46      316.00     30.22 o 
  -3   7  10     1009.43      946.18     49.27 o 
  -2   7  10      480.30      395.32     33.77 o 
  -1   7  10       61.72       73.30     21.75 o 
   0   7  10      181.02      225.12     29.40 o 
   1   7  10      275.87      261.80     24.35 o 
   2   7  10        3.55       11.35     16.78 o 
   3   7  10      224.48      272.37     47.29 o 
   4   7  10      449.14      394.36     52.01 o 
   5   7  10        0.74      -30.26     38.77 o 
   6   7  10       48.02       25.53     28.37 o 
   7   7  10       62.15      -14.19     37.83 o 
 -11   8  10      101.45      151.77     87.01 o 
 -10   8  10       14.27       81.10     36.88 o 
  -9   8  10       74.54      165.59     32.10 o 
  -8   8  10       49.39       58.56     24.63 o 
  -7   8  10      619.86      627.01     65.25 o 
  -6   8  10      173.37      208.78     32.15 o 
  -5   8  10       14.44      -16.94     21.59 o 
  -4   8  10      470.92      484.55     39.86 o 
  -3   8  10        3.31      -18.43     21.95 o 
  -2   8  10      150.39      137.27     25.98 o 
  -1   8  10       72.59       62.92     20.60 o 
   0   8  10      169.25      213.69     29.22 o 
   1   8  10      221.39      314.61     61.47 o 
   2   8  10      192.86      270.47     48.23 o 
   3   8  10      151.64      185.36     42.56 o 
   4   8  10        5.51       58.63     37.83 o 
   5   8  10      221.87      208.06     44.45 o 
  -8   9  10       94.58       99.30     35.94 o 
  -7   9  10       41.30       21.75     34.05 o 
  -6   9  10      143.36      134.92     36.41 o 
  -5   9  10       71.82      104.52     23.68 o 
  -4   9  10       42.90       42.09     23.68 o 
  -3   9  10      187.07      155.64     28.76 o 
  -2   9  10        0.41        8.88     19.65 o 
  -1   9  10      250.12      223.70     31.41 o 
   0   9  10       21.88       22.70     22.74 o 
   1   9  10      298.75      336.26     39.30 o 
   2   9  10       97.93      161.72     43.50 o 
   3   9  10        1.74       21.75     31.21 o 
  -4  10  10      318.18      386.08     40.93 o 
  -3  10  10       44.52       11.73     23.39 o 
  -2  10  10        5.14      -13.45     23.97 o 
  -1  10  10       97.60       95.67     26.10 o 
 -15   1  11       16.45       -1.79     25.06 o 
 -14   1  11        8.48        8.63     16.34 o 
 -13   1  11       30.10       22.77     16.79 o 
 -12   1  11       18.86       28.62     16.86 o 
 -11   1  11       10.55       26.45     20.19 o 
 -10   1  11      116.42      113.96     18.05 o 
  -9   1  11        4.43       16.52     17.95 o 
  -8   1  11        2.78      -10.80     13.94 o 
  -7   1  11      927.59      955.44     28.28 o 
  -6   1  11       19.59       11.37      8.21 o 
  -5   1  11       58.26       63.37      8.99 o 
  -4   1  11      267.04      249.86     18.43 o 
  -3   1  11      163.43      172.24     16.15 o 
  -2   1  11      839.23      833.38     23.66 o 
  -1   1  11        9.34        1.43      8.14 o 
   0   1  11      202.01      225.82     15.68 o 
   1   1  11      687.13      690.87     25.29 o 
   2   1  11       40.10       41.15     12.46 o 
   3   1  11       24.19        6.92     12.10 o 
   4   1  11       32.72       39.35     14.13 o 
   5   1  11      242.21      270.02     22.33 o 
   6   1  11      135.83      144.88     18.42 o 
   7   1  11      509.87      467.21     34.32 o 
   8   1  11      180.28      171.32     23.82 o 
   9   1  11       67.04       74.02     17.60 o 
  10   1  11       38.92       14.61     49.65 o 
 -15   2  11       18.63       36.99     26.28 o 
 -14   2  11       25.79       30.14     24.99 o 
 -13   2  11       72.24       55.70     25.83 o 
 -12   2  11      111.89      162.22     23.68 o 
 -11   2  11       13.89        4.02     15.83 o 
 -10   2  11        4.36        3.53     13.56 o 
  -9   2  11        0.93       -1.43     13.30 o 
  -8   2  11       73.67       59.72     14.46 o 
  -7   2  11      105.59       85.28     14.61 o 
  -6   2  11     1011.00     1031.63     30.58 o 
  -5   2  11     1446.11     1471.39     36.59 o 
  -4   2  11     2822.95     2555.10     50.57 o 
  -3   2  11      240.70      236.69     12.40 o 
  -2   2  11      360.99      365.43     19.11 o 
  -1   2  11      636.21      607.18     24.88 o 
   0   2  11      134.31      142.19     15.01 o 
   1   2  11     1764.03     1709.93     43.81 o 
   2   2  11     1577.19     1607.49     43.93 o 
   3   2  11      700.60      722.64     37.93 o 
   4   2  11      311.85      314.78     27.32 o 
   5   2  11      323.83      355.49     30.57 o 
   6   2  11      144.79      118.46     16.70 o 
   7   2  11        8.28        2.65     20.24 o 
   8   2  11       86.20       74.99     18.79 o 
   9   2  11      183.84      218.20     24.48 o 
 -15   3  11       17.50       -0.54     19.41 o 
 -14   3  11        0.61       11.20     19.83 o 
 -13   3  11       65.10       74.23     20.79 o 
 -12   3  11       39.41       14.70     20.07 o 
 -11   3  11      211.92      215.51     20.04 o 
 -10   3  11       54.18       50.88     15.65 o 
  -9   3  11       28.87       20.17     14.88 o 
  -8   3  11      256.29      272.29     21.16 o 
  -7   3  11      333.46      328.12     22.40 o 
  -6   3  11      410.93      382.21     25.60 o 
  -5   3  11       35.16        6.70     11.77 o 
  -4   3  11      138.93      156.25     11.30 o 
  -3   3  11       76.00       64.16     11.63 o 
  -2   3  11      209.31      211.29     14.67 o 
  -1   3  11     1596.40     1611.34     41.61 o 
   0   3  11      201.80      227.01     18.60 o 
   1   3  11      348.85      337.10     17.77 o 
   2   3  11      886.48      849.15     28.27 o 
   3   3  11      156.94      154.22     17.36 o 
   4   3  11      246.14      189.57     23.06 o 
   5   3  11      443.62      426.37     26.57 o 
   6   3  11      625.48      613.07     32.26 o 
   7   3  11      907.23      932.31     40.18 o 
   8   3  11      333.06      324.16     26.58 o 
   9   3  11      116.09      127.99     22.17 o 
 -14   4  11       15.56       79.44     52.01 o 
 -13   4  11        8.86      -14.19     30.26 o 
 -12   4  11       55.33       50.97     24.12 o 
 -11   4  11       19.44       34.37     22.20 o 
 -10   4  11       12.92       15.27     19.18 o 
  -9   4  11       45.84       72.82     27.43 o 
  -8   4  11      127.77      129.78     21.37 o 
  -7   4  11      191.38      197.02     19.44 o 
  -6   4  11      447.31      443.34     26.01 o 
  -5   4  11      254.15      245.72     20.56 o 
  -4   4  11      548.96      496.38     20.68 o 
  -3   4  11        5.30       -2.16      9.39 o 
  -2   4  11      907.03      858.88     28.34 o 
  -1   4  11      386.94      380.63     23.32 o 
   0   4  11       80.29       78.30     11.41 o 
   1   4  11      673.50      672.52     25.30 o 
   2   4  11      804.12      802.94     28.37 o 
   3   4  11      208.61      217.12     17.31 o 
   4   4  11      660.07      688.65     34.96 o 
   5   4  11      621.22      576.86     31.79 o 
   6   4  11       39.02       51.51     17.02 o 
   7   4  11        7.86        7.85     22.22 o 
   8   4  11       92.15       70.83     20.53 o 
 -13   5  11        0.40      -32.15     44.45 o 
 -12   5  11       22.16       51.07     47.29 o 
 -11   5  11       35.25       53.15     23.20 o 
 -10   5  11        3.53       32.91     21.17 o 
  -9   5  11       11.29       39.21     34.99 o 
  -8   5  11       33.49       32.68     29.32 o 
  -7   5  11      269.87      272.83     27.08 o 
  -6   5  11      195.74      150.25     21.37 o 
  -5   5  11       46.71       27.56     16.56 o 
  -4   5  11       52.84       41.04     11.80 o 
  -3   5  11       94.31       87.01     13.20 o 
  -2   5  11       15.01        8.14     17.23 o 
  -1   5  11       40.77       42.71     13.15 o 
   0   5  11       41.87       19.44     29.32 o 
   1   5  11       57.24       38.13     16.36 o 
   2   5  11      259.98      276.78     27.42 o 
   3   5  11        0.37       12.94     12.37 o 
   4   5  11        2.90       -1.08     25.82 o 
   5   5  11       45.23       44.37     18.28 o 
   6   5  11       10.90       36.08     23.15 o 
   7   5  11        4.91        8.69     20.33 o 
   8   5  11      187.94      182.27     29.14 o 
 -12   6  11        1.63       45.39     46.34 o 
 -11   6  11        1.32        9.43     22.20 o 
 -10   6  11      143.24      180.63     23.73 o 
  -9   6  11       42.50       37.24     20.32 o 
  -8   6  11       46.44       51.00     18.58 o 
  -7   6  11       14.96        8.71     17.71 o 
  -6   6  11      132.66      115.10     21.73 o 
  -5   6  11       50.70      -17.02     30.26 o 
  -4   6  11      181.08      193.56     23.17 o 
  -3   6  11        5.24       17.99     15.21 o 
  -2   6  11       73.08       82.78     16.88 o 
  -1   6  11        6.25        8.21     13.96 o 
   0   6  11        3.13       25.29     16.11 o 
   1   6  11       54.73       17.51     16.29 o 
   2   6  11        1.30      -16.27     17.97 o 
   3   6  11       30.44       16.08     26.48 o 
   4   6  11      386.08      357.48     49.18 o 
   5   6  11       10.51       42.56     34.05 o 
   6   6  11       40.83       38.77     35.94 o 
   7   6  11       45.49       81.33     34.99 o 
 -11   7  11       37.58      120.13     32.58 o 
 -10   7  11       48.98       35.19     21.89 o 
  -9   7  11      152.54      191.05     40.67 o 
  -8   7  11      133.87      101.46     52.96 o 
  -7   7  11       14.89       -9.46     26.48 o 
  -6   7  11        0.02       -3.78     28.37 o 
  -5   7  11        2.08      -48.23     34.05 o 
  -4   7  11      175.92      139.77     23.56 o 
  -3   7  11      111.60      111.21     21.54 o 
  -2   7  11      888.92      933.06     50.22 o 
  -1   7  11      741.88      694.70     36.15 o 
   0   7  11      251.47      260.52     30.42 o 
   1   7  11      117.33      170.11     64.78 o 
   2   7  11      169.48      122.94     30.26 o 
   3   7  11       15.63       -4.73     29.32 o 
   4   7  11        9.80      -48.23     38.77 o 
   5   7  11      408.47      326.27     51.07 o 
  -9   8  11       26.53      -23.30     22.22 o 
  -8   8  11       67.04       59.58     32.15 o 
  -7   8  11       91.34       48.23     31.21 o 
  -6   8  11        1.45      -42.56     37.83 o 
  -5   8  11        4.07       10.40     26.48 o 
  -4   8  11      338.93      359.37     52.01 o 
  -3   8  11      527.17      479.07     38.63 o 
  -2   8  11       36.65       21.81     31.21 o 
  -1   8  11       18.20       10.89     18.40 o 
   0   8  11       37.98       40.69     17.23 o 
   1   8  11       48.02       84.17     35.94 o 
   2   8  11       70.83      102.14     39.72 o 
   3   8  11      297.88      302.63     50.12 o 
   4   8  11      457.41      492.72     61.47 o 
  -6   9  11        2.23      -61.00     40.67 o 
  -5   9  11        7.94      -43.50     41.61 o 
  -4   9  11       49.81       16.08     28.37 o 
  -3   9  11       78.72       89.54     28.37 o 
  -2   9  11      250.40      249.61     34.09 o 
  -1   9  11      243.38      200.02     30.76 o 
   0   9  11       81.72      107.78     29.04 o 
   1   9  11        2.63       65.87     27.49 o 
 -15   0  12       70.63       41.61     31.21 o 
 -14   0  12      132.10      121.05     33.10 o 
 -13   0  12       30.08       54.85     27.43 o 
 -12   0  12       46.13       29.32     31.21 o 
 -11   0  12        2.33       44.45     34.99 o 
 -10   0  12       23.07       23.64     27.43 o 
  -9   0  12      482.06      504.07     54.85 o 
  -8   0  12      111.32      119.16     34.05 o 
  -7   0  12      871.33      783.26     43.84 o 
  -6   0  12        1.67       -2.18     35.94 o 
  -5   0  12       53.54       43.47     36.88 o 
  -4   0  12     2945.23     2952.09     80.71 o 
  -3   0  12        1.29       -4.41     17.72 o 
  -2   0  12     1451.49     1610.81     60.68 o 
  -1   0  12     2784.13     2892.20     80.11 o 
   0   0  12      276.28      278.99     41.61 o 
   1   0  12      821.99      798.18     62.42 o 
   2   0  12      429.75      461.51     50.12 o 
   3   0  12      419.37      474.62     32.58 o 
   4   0  12      832.57      752.92     40.42 o 
   5   0  12      512.76      547.72     37.83 o 
   6   0  12      350.26      420.84     33.42 o 
   7   0  12      347.29      328.32     31.76 o 
   8   0  12      257.60      267.04     29.77 o 
 -14   1  12       45.17       56.18     25.02 o 
 -13   1  12        1.80       28.01     21.95 o 
 -12   1  12       88.42       46.83     30.74 o 
 -11   1  12        0.58       17.79     21.06 o 
 -10   1  12      672.69      702.45     36.10 o 
  -9   1  12      161.63      142.33     19.79 o 
  -8   1  12      470.10      530.49     31.24 o 
  -7   1  12      123.04      152.18     21.74 o 
  -6   1  12        0.41       -1.16     14.27 o 
  -5   1  12        1.36        5.31     14.63 o 
  -4   1  12     2298.10     2423.75     52.36 o 
  -3   1  12     1342.32     1434.55     47.64 o 
  -2   1  12      655.56      671.32     33.65 o 
  -1   1  12       30.69       19.74      9.20 o 
   0   1  12       73.60       89.41     15.98 o 
   1   1  12       34.13       51.42     13.06 o 
   2   1  12        2.83       14.16     12.08 o 
   3   1  12      753.53      792.55     33.67 o 
   4   1  12     2720.03     2725.21     80.61 o 
   5   1  12      501.80      516.19     29.61 o 
   6   1  12        0.37        5.58     13.26 o 
   7   1  12        0.02       37.83     20.44 o 
   8   1  12       58.81       38.59     16.33 o 
 -14   2  12        0.17      -16.82     18.07 o 
 -13   2  12        5.74        0.29     20.60 o 
 -12   2  12       33.22       48.12     23.38 o 
 -11   2  12        7.87        8.20     15.98 o 
 -10   2  12      168.90      151.34     19.92 o 
  -9   2  12      318.26      370.11     28.30 o 
  -8   2  12      731.08      761.81     36.63 o 
  -7   2  12        8.78       33.47     15.41 o 
  -6   2  12      314.89      318.68     25.58 o 
  -5   2  12       16.47       21.90     16.25 o 
  -4   2  12       41.35       77.14     20.73 o 
  -3   2  12        2.08       14.23     16.01 o 
  -2   2  12       77.53       78.93     11.64 o 
  -1   2  12      898.93      953.35     32.77 o 
   0   2  12      379.65      407.33     23.75 o 
   1   2  12       11.80        3.09     18.00 o 
   2   2  12       47.68       48.00     15.39 o 
   3   2  12      254.49      313.06     28.13 o 
   4   2  12       15.50       19.58     15.62 o 
   5   2  12      167.97      193.40     20.96 o 
   6   2  12      283.64      286.46     25.51 o 
   7   2  12        6.64       10.90     21.07 o 
   8   2  12       15.90        9.50     16.08 o 
 -14   3  12       28.17       50.60     33.99 o 
 -13   3  12       27.93      -20.43     20.87 o 
 -12   3  12       69.38       65.40     17.70 o 
 -11   3  12        2.96       -7.58     16.69 o 
 -10   3  12      105.76       80.57     17.03 o 
  -9   3  12       86.50       48.01     22.91 o 
  -8   3  12        2.46       26.73     20.32 o 
  -7   3  12       24.88       11.31     12.90 o 
  -6   3  12        1.28        3.99     11.32 o 
  -5   3  12      315.36      346.08     24.18 o 
  -4   3  12       47.00       45.95     12.19 o 
  -3   3  12      563.45      565.78     28.61 o 
  -2   3  12       86.18       72.06     12.33 o 
  -1   3  12      557.54      571.80     27.06 o 
   0   3  12       13.75       20.81     15.38 o 
   1   3  12      118.00      116.72     13.00 o 
   2   3  12       57.48       49.81     11.11 o 
   3   3  12        0.12      -21.69     14.46 o 
   4   3  12       31.35        7.34     18.00 o 
   5   3  12       26.59       22.15     14.40 o 
   6   3  12       24.75       23.30     22.21 o 
   7   3  12        3.50        1.81     15.82 o 
   8   3  12       42.09       45.88     21.28 o 
 -13   4  12      187.36      201.94     35.80 o 
 -12   4  12       13.41       20.53     21.02 o 
 -11   4  12      208.81      277.34     31.77 o 
 -10   4  12       18.33       41.67     18.71 o 
  -9   4  12       88.24      102.74     17.95 o 
  -8   4  12       39.39       23.77     12.27 o 
  -7   4  12      505.47      526.42     30.09 o 
  -6   4  12      765.92      730.03     34.30 o 
  -5   4  12      117.00      107.20     16.94 o 
  -4   4  12      107.66      158.91     19.62 o 
  -3   4  12        5.81        0.77     13.40 o 
  -2   4  12        1.61       -4.74     11.50 o 
  -1   4  12      213.51      191.54     18.78 o 
   0   4  12      525.52      596.91     29.91 o 
   1   4  12      838.93      871.84     36.08 o 
   2   4  12      249.98      252.98     30.43 o 
   3   4  12      247.09      260.97     19.20 o 
   4   4  12        2.73       21.38     17.30 o 
   5   4  12       47.71       80.34     29.21 o 
   6   4  12       89.50       67.44     23.34 o 
   7   4  12      562.64      540.67     33.79 o 
 -12   5  12       81.18      205.22     60.53 o 
 -11   5  12       15.03       28.37     27.43 o 
 -10   5  12        1.20        9.66     19.05 o 
  -9   5  12        7.18        5.91     16.37 o 
  -8   5  12      282.80      299.01     29.22 o 
  -7   5  12       14.76       -4.33     16.59 o 
  -6   5  12       47.40       31.78     15.24 o 
  -5   5  12     1254.65     1290.78     46.48 o 
  -4   5  12      328.95      319.82     25.45 o 
  -3   5  12      150.20      118.96     18.55 o 
  -2   5  12      105.10      131.65     19.66 o 
  -1   5  12      708.87      693.06     32.65 o 
   0   5  12        1.46      -12.47     13.10 o 
   1   5  12      506.64      526.36     41.59 o 
   2   5  12     1293.95     1286.31     50.41 o 
   3   5  12      126.35      113.73     40.67 o 
   4   5  12      154.42      161.39     54.85 o 
   5   5  12      528.05      531.20     52.01 o 
   6   5  12      240.16      266.38     26.25 o 
 -11   6  12       71.63      127.15     26.36 o 
 -10   6  12       94.54      128.10     25.98 o 
  -9   6  12        0.13        4.98     17.71 o 
  -8   6  12       10.24       -2.71     17.71 o 
  -7   6  12      652.33      623.87     42.46 o 
  -6   6  12      297.26      229.80     31.68 o 
  -5   6  12        6.43      -16.67     15.92 o 
  -4   6  12      123.36      158.08     26.05 o 
  -3   6  12       58.11       36.39     24.19 o 
  -2   6  12       50.68       29.16     26.12 o 
  -1   6  12       10.80      -32.77     23.17 o 
   0   6  12      436.48      453.45     34.97 o 
   1   6  12      683.37      652.48     41.12 o 
   2   6  12        1.34      -33.10     30.26 o 
   3   6  12        8.44      -23.64     29.32 o 
   4   6  12       22.80      -11.21     78.02 o 
   5   6  12       84.31       23.53     54.38 o 
 -10   7  12       25.07       44.16     21.54 o 
  -9   7  12       72.87       69.01     20.87 o 
  -8   7  12      134.99      102.88     23.73 o 
  -7   7  12       90.54       41.12     40.67 o 
  -6   7  12       78.75       45.39     22.07 o 
  -5   7  12      550.50      569.91     74.24 o 
  -4   7  12        8.71       -9.46     26.48 o 
  -3   7  12        6.48       -3.59     19.39 o 
  -2   7  12        6.73       32.47     20.99 o 
  -1   7  12      534.52      495.40     32.30 o 
   0   7  12       23.42       -0.25     17.35 o 
   1   7  12      229.85      142.80     34.99 o 
   2   7  12      509.19      456.78     53.91 o 
   3   7  12       43.54      -13.24     34.05 o 
  -7   8  12       19.55      -28.20     25.43 o 
  -6   8  12      124.01      128.62     39.72 o 
  -5   8  12       21.81      -12.29     27.43 o 
  -4   8  12      125.80      118.21     34.05 o 
  -3   8  12       10.76       21.75     28.37 o 
  -2   8  12      224.33      217.17     30.67 o 
  -1   8  12        0.30        4.71     21.37 o 
   0   8  12      176.65      221.37     32.04 o 
   1   8  12        6.22       31.21     32.15 o 
 -13   1  13       25.49       49.58     21.06 o 
 -12   1  13        0.34      -20.49     21.73 o 
 -11   1  13       24.42       42.01     23.96 o 
 -10   1  13        8.32       13.21     16.02 o 
  -9   1  13       86.79      105.22     20.52 o 
  -8   1  13       86.09      124.95     21.11 o 
  -7   1  13      595.83      528.44     33.04 o 
  -6   1  13        1.91       -1.56     14.63 o 
  -5   1  13       61.87       60.64     23.16 o 
  -4   1  13       85.29       55.67     16.64 o 
  -3   1  13      142.08      146.69     20.69 o 
  -2   1  13      125.11      143.31     21.24 o 
  -1   1  13      116.47      140.10     18.86 o 
   0   1  13      167.46      168.86     27.08 o 
   1   1  13       64.50       45.20     14.35 o 
   2   1  13      133.93      172.67     19.59 o 
   3   1  13      330.22      370.36     25.41 o 
   4   1  13       10.36        7.11     14.99 o 
   5   1  13       72.26       68.72     17.95 o 
   6   1  13       29.54       49.52     21.80 o 
   7   1  13      159.95      190.67     29.08 o 
 -13   2  13       26.58        7.30     22.22 o 
 -12   2  13        0.35      -15.56     21.80 o 
 -11   2  13        1.26       13.91     18.92 o 
 -10   2  13       98.30      102.47     19.97 o 
  -9   2  13      194.13      156.66     21.63 o 
  -8   2  13       27.71       24.14     16.37 o 
  -7   2  13       20.36       13.24     15.78 o 
  -6   2  13       29.10       22.10     18.87 o 
  -5   2  13       20.11       13.74     19.93 o 
  -4   2  13      202.82      222.24     29.33 o 
  -3   2  13      126.03      148.97     26.35 o 
  -2   2  13      406.99      438.83     38.45 o 
  -1   2  13      602.62      544.28     39.08 o 
   0   2  13       90.91       82.04     51.54 o 
   1   2  13      133.74      125.74     19.59 o 
   2   2  13      306.15      309.85     28.51 o 
   3   2  13      149.18      175.06     26.95 o 
   4   2  13      650.93      663.45     41.56 o 
   5   2  13      540.64      564.26     35.74 o 
   6   2  13      453.81      458.94     54.33 o 
 -13   3  13       13.56       -7.15     23.63 o 
 -12   3  13        0.72      -11.37     18.33 o 
 -11   3  13       22.84       -7.41     16.63 o 
 -10   3  13       15.23       18.91     16.63 o 
  -9   3  13       50.06       35.06     64.31 o 
  -8   3  13      166.41      167.07     27.08 o 
  -7   3  13      242.28      278.96     32.08 o 
  -6   3  13      134.44      185.48     28.95 o 
  -5   3  13      464.59      465.11     38.77 o 
  -4   3  13      173.65      216.67     30.38 o 
  -3   3  13       32.47       16.03     21.06 o 
  -2   3  13      743.85      757.62     47.06 o 
  -1   3  13     1027.31     1055.43     54.17 o 
   0   3  13      136.06      151.21     25.39 o 
   1   3  13      528.56      494.45     28.31 o 
   2   3  13      800.32      811.65     43.17 o 
   3   3  13       88.22       87.64     16.26 o 
   4   3  13        7.46       -4.26     14.01 o 
   5   3  13       38.75       24.65     15.71 o 
   6   3  13       65.36       55.69     19.09 o 
 -12   4  13        4.03       10.21     20.46 o 
 -11   4  13       56.20       49.81     47.29 o 
 -10   4  13      224.03      241.70     68.56 o 
  -9   4  13       79.43      111.09     26.41 o 
  -8   4  13       22.95       24.25     35.46 o 
  -7   4  13        0.39        4.00     23.40 o 
  -6   4  13        0.21        8.26     20.39 o 
  -5   4  13        5.90      -13.65     21.66 o 
  -4   4  13      189.04      150.55     27.20 o 
  -3   4  13       19.38       39.03     22.39 o 
  -2   4  13      208.38      184.32     28.73 o 
  -1   4  13       19.33       26.55     21.54 o 
   0   4  13        1.34      -10.76     17.64 o 
   1   4  13       23.09       43.92     19.72 o 
   2   4  13      164.51      183.12     20.93 o 
   3   4  13      219.09      223.97     29.54 o 
   4   4  13      727.90      738.49     57.22 o 
   5   4  13      102.11       57.12     23.38 o 
 -11   5  13        0.29      -10.58     37.36 o 
 -10   5  13       23.23       48.84     22.04 o 
  -9   5  13       33.30       60.73     26.26 o 
  -8   5  13        4.67      -16.23     22.70 o 
  -7   5  13       10.93        2.67     22.27 o 
  -6   5  13        1.36        3.05     20.68 o 
  -5   5  13       40.15       22.73     20.70 o 
  -4   5  13      114.40       80.03     23.15 o 
  -3   5  13       31.38      -11.35     22.33 o 
  -2   5  13      171.38      162.07     30.26 o 
  -1   5  13       14.18       16.55     49.65 o 
   0   5  13       13.90        9.71     19.93 o 
   1   5  13       17.06        8.35     19.65 o 
   2   5  13       15.51       10.12     23.17 o 
   3   5  13       55.00       21.83     45.39 o 
   4   5  13        7.21        8.28     31.21 o 
 -10   6  13       36.16       68.09     30.26 o 
  -9   6  13        6.16       57.69     34.05 o 
  -8   6  13        8.10       24.52     38.77 o 
  -7   6  13       13.50       -0.61     27.43 o 
  -6   6  13       17.90        6.76     22.39 o 
  -5   6  13      194.98      188.32     31.63 o 
  -4   6  13       55.70       22.99     24.59 o 
  -3   6  13       16.25       18.70     17.25 o 
  -2   6  13      186.14      213.63     24.86 o 
  -1   6  13      129.58       82.18     24.72 o 
   0   6  13        1.95      -15.85     20.99 o 
   1   6  13       86.12        1.89     33.10 o 
   2   6  13       29.29      -21.75     37.83 o 
   3   6  13        2.31      -52.95     55.32 o 
  -7   7  13      191.07      178.74     40.67 o 
  -6   7  13       60.69        5.11     25.02 o 
  -5   7  13       18.43       20.76     18.04 o 
  -4   7  13        8.19      -17.49     26.01 o 
  -3   7  13      122.26       94.67     31.85 o 
  -2   7  13        6.76      -30.21     22.95 o 
  -1   7  13        3.11      -51.31     49.65 o 
   0   7  13      236.34      196.71     46.34 o 
   1   7  13      411.52      248.72     50.12 o 
 -12   0  14        0.66       16.08     27.43 o 
 -11   0  14       13.22       36.88     38.77 o 
 -10   0  14       90.67       72.82     34.05 o 
  -9   0  14      118.29      152.26     41.61 o 
  -8   0  14       49.91       47.29     33.10 o 
  -7   0  14     1101.89     1241.19     60.46 o 
  -6   0  14      706.29      735.91     48.80 o 
  -5   0  14       53.08       69.51     21.40 o 
  -4   0  14        1.13       -0.95     17.23 o 
  -3   0  14        0.38       14.34     20.22 o 
  -2   0  14       31.49       81.33     35.94 o 
  -1   0  14       70.62      102.14     32.15 o 
   0   0  14      943.14     1095.14     77.55 o 
   1   0  14     1320.51     1302.25     85.11 o 
   2   0  14      354.04      345.19     49.18 o 
   3   0  14       30.67       22.70     33.10 o 
   4   0  14       53.22       52.01     31.21 o 
   5   0  14      184.36      158.88     38.77 o 
 -12   1  14       76.08      127.96     29.74 o 
 -11   1  14       37.98       44.18     26.05 o 
 -10   1  14       75.04       78.22     25.17 o 
  -9   1  14       92.26       91.60     21.24 o 
  -8   1  14      129.94      196.27     24.93 o 
  -7   1  14      258.29      276.74     27.66 o 
  -6   1  14      120.50       87.77     20.94 o 
  -5   1  14      122.87      170.00     22.51 o 
  -4   1  14      212.00      197.13     28.13 o 
  -3   1  14       44.31       28.68     20.39 o 
  -2   1  14       81.74      106.96     21.60 o 
  -1   1  14      336.71      365.91     29.24 o 
   0   1  14      211.09      210.39     28.76 o 
   1   1  14       19.22       33.60     28.37 o 
   2   1  14      283.21      352.82     34.77 o 
   3   1  14      174.18      210.20     38.30 o 
   4   1  14       88.02      103.08     34.99 o 
   5   1  14      226.03      217.51     44.45 o 
 -12   2  14        0.31       -2.00     20.32 o 
 -11   2  14       12.18       16.51     19.20 o 
 -10   2  14        0.28        0.47     19.28 o 
  -9   2  14        0.50       13.32     17.10 o 
  -8   2  14       54.73       33.56     18.67 o 
  -7   2  14      134.90      167.74     23.88 o 
  -6   2  14      304.93      331.71     37.38 o 
  -5   2  14       11.22       22.55     24.05 o 
  -4   2  14       89.31       89.71     25.69 o 
  -3   2  14        2.89       -4.67     20.90 o 
  -2   2  14      107.38      117.41     27.75 o 
  -1   2  14        2.51       20.46     30.74 o 
   0   2  14      238.38      268.12     33.42 o 
   1   2  14      361.44      280.88     46.34 o 
   2   2  14       59.73      101.19     37.83 o 
   3   2  14        6.97      -27.43     32.15 o 
   4   2  14      105.05       93.05     41.61 o 
 -11   3  14        0.08        1.89     17.91 o 
 -10   3  14       85.47       81.06     26.36 o 
  -9   3  14        7.12       61.47     26.35 o 
  -8   3  14        3.95       15.08     22.33 o 
  -7   3  14        5.82       26.93     34.05 o 
  -6   3  14        4.49       36.63     25.06 o 
  -5   3  14      117.22      145.93     27.95 o 
  -4   3  14       97.41      114.28     26.36 o 
  -3   3  14      265.69      316.58     35.42 o 
  -2   3  14      117.47      172.31     31.05 o 
  -1   3  14        5.24       14.35     21.75 o 
   0   3  14        0.75       -4.86     19.05 o 
   1   3  14       68.80       61.94     22.74 o 
   2   3  14       20.82       41.61     33.10 o 
   3   3  14       50.19      103.08     42.56 o 
   4   3  14       82.86       77.55     33.10 o 
 -10   4  14        6.89       -4.61     29.79 o 
  -9   4  14       40.86       87.80     25.02 o 
  -8   4  14       99.32      148.33     29.04 o 
  -7   4  14        0.70       -0.34     22.22 o 
  -6   4  14        0.11       29.82     32.15 o 
  -5   4  14       73.58      123.34     27.27 o 
  -4   4  14      109.12      126.37     25.74 o 
  -3   4  14        4.57        4.67     23.17 o 
  -2   4  14       33.46       67.50     25.53 o 
  -1   4  14      171.51      203.51     33.10 o 
   0   4  14        0.81       29.05     37.83 o 
   1   4  14      190.47      149.27     27.87 o 
   2   4  14      149.56      104.97     36.88 o 
   3   4  14      413.19      522.98     64.31 o 
  -9   5  14      130.25      140.99     87.95 o 
  -8   5  14        1.20       30.36     36.41 o 
  -7   5  14       38.77       53.03     21.73 o 
  -6   5  14       32.33       35.68     26.93 o 
  -5   5  14        0.19      -21.69     20.22 o 
  -4   5  14      163.39      181.09     32.39 o 
  -3   5  14      165.87      201.04     31.76 o 
  -2   5  14      452.16      463.94     75.66 o 
  -1   5  14        0.80       16.53     23.06 o 
   0   5  14       22.59       16.44     19.93 o 
   1   5  14       12.39       21.75     34.99 o 
   2   5  14       20.09      -27.43     37.83 o 
  -7   6  14       24.36       25.28     25.43 o 
  -6   6  14        0.07      -48.94     32.63 o 
  -5   6  14      129.94      126.26     27.08 o 
  -4   6  14      421.08      354.18     51.07 o 
  -3   6  14        0.52      -21.59     23.82 o 
  -2   6  14      154.82      155.79     29.40 o 
  -1   6  14      343.25      417.50     56.74 o 
 -10   1  15        1.08       35.78     26.41 o 
  -9   1  15       83.15       75.75     21.25 o 
  -8   1  15       10.02       10.44     26.29 o 
  -7   1  15       20.25       23.86     17.80 o 
  -6   1  15        2.40       10.63     18.59 o 
  -5   1  15      111.94      120.37     27.99 o 
  -4   1  15       12.54        3.74     22.89 o 
  -3   1  15       88.32       98.93     24.40 o 
  -2   1  15       51.41       29.96     39.72 o 
  -1   1  15       58.49       47.29     30.26 o 
   0   1  15       55.37       68.09     33.10 o 
   1   1  15       26.89       30.26     29.32 o 
   2   1  15      391.04      446.38     58.63 o 
 -10   2  15       71.74       72.62     20.17 o 
  -9   2  15       52.57       55.24     28.66 o 
  -8   2  15      255.26      269.00     35.55 o 
  -7   2  15        4.56        5.29     22.04 o 
  -6   2  15       12.37       39.25     24.74 o 
  -5   2  15       65.28       82.23     27.70 o 
  -4   2  15       96.77      104.42     28.73 o 
  -3   2  15      169.80      213.55     34.03 o 
  -2   2  15      186.13      227.06     34.32 o 
  -1   2  15      166.80      198.85     68.56 o 
   0   2  15      210.34      363.16     57.69 o 
   1   2  15       29.97      123.89     45.39 o 
   2   2  15        9.54       16.08     36.88 o 
  -9   3  15        6.69       14.29     23.63 o 
  -8   3  15        0.19       10.60     40.67 o 
  -7   3  15      104.07      141.73     30.57 o 
  -6   3  15       14.71       78.79     30.42 o 
  -5   3  15      310.08      311.55     36.76 o 
  -4   3  15       89.70      102.09     40.67 o 
  -3   3  15       74.57      113.47     29.40 o 
  -2   3  15       39.65       49.84     22.33 o 
  -1   3  15       15.15       37.10     60.53 o 
   0   3  15      278.95      404.25     64.78 o 
   1   3  15      382.81      481.37     64.31 o 
  -7   4  15       46.53       58.01     25.90 o 
  -6   4  15        9.74       21.21     23.17 o 
  -5   4  15      144.44      186.76     34.40 o 
  -4   4  15       15.33       24.95     25.07 o 
  -3   4  15        1.50      -16.09     21.66 o 
  -2   4  15       90.10       68.84     45.39 o 
  -1   4  15      213.33      194.72     38.77 o 
   0   4  15       78.82      111.36     28.37 o 
  -7   0  16       28.68       42.56     40.67 o 
  -6   0  16       21.65       17.02     26.48 o 
  -5   0  16      312.60      354.09     41.02 o 
  -4   0  16       16.50       13.24     29.32 o 
  -3   0  16      223.67      259.13     50.12 o 
  -2   0  16        1.11       16.08     32.15 o 
  -1   0  16       79.94      142.80     43.50 o 
  -7   1  16       41.64       48.27     22.77 o 
  -6   1  16        5.10       16.28     26.10 o 
  -5   1  16       24.27        6.68     20.90 o 
  -4   1  16       22.78       30.71     24.31 o 
  -3   1  16      275.82      358.18     40.06 o 
  -2   1  16      295.37      382.07     60.53 o 
  -5   2  16        1.28       28.35     25.98 o 
  -4   2  16       46.78       54.99     36.88 o 
  -3   2  16       63.91       74.04     27.39 o 
                                                 
